# Supplementary material for: Enhanced FGFR3 activity in postmitotic principal neurons during brain development results in cortical dysplasia and axonal tract abnormality
Source: Sci Rep. 2020 Oct 28;10:18508. doi: 10.1038/s41598-020-75537-0 (PMC7595096; doi:10.1038/s41598-020-75537-0)
Supplement: Supplementary file 2 — Supplementary Information 2. [file 41598_2020_75537_MOESM2_ESM.xlsx]

## Sheet: Differential Expression
Gene information							GOF vs Ctrl				Log2CPM									Raw counts
Symbol	Chr	Start	End	Strand	Length	geneName	foldchange	logFC	PValue	FDR	FGFR3.TD26.6.4_S1	FGFR3.TD26.6.5_S2	FGFR3.TD26.6.7_S3	FGFR3.TD26.6.10_S4	Ctr_1_S1	Ctr_4_S2	Ctr_6_S3	TD_3_S4	TD_6_S6	Ctrl_1	Ctrl_2	Ctrl_3	Ctr_4	Ctr_5	GOF_1	GOF_2	GOF_3	GOF_4
Sertm1	chr3;chr3;chr3	54897069;54915107;54915737	54899837;54915271;54915887	-;-;-	3085	serine rich and transmembrane domain containing 1	16.8196	4.07207	3.46927e-258	5.09532e-254	8.15466	3.99213	4.00901	8.17684	4.69497	4.54647	4.55747	8.60513	8.59108	703	661	1824	1696	1503	9676	10670	22974	24282
Gm3279	chr6;chr6;chr6	55684571;55688176;55693608	55684616;55688254;55694574	+;+;+	1092	predicted gene 3279	33.8207	5.07984	5.9206e-120	4.34779e-116	3.46194	-1.74266	-1.34284	3.71194	-1.36593	-0.883925	-0.432794	4.16762	4.21612	13	16	27	39	47	374	483	1060	1170
Spry4	chr18;chr18	38586265;38601170	38590755;38601268	-;-	4590	sprouty homolog 4 (Drosophila)	7.58034	2.92226	5.15639e-87	2.5244e-83	5.26445	2.41822	2.46148	5.29057	1.95631	2.33529	2.31324	5.31355	5.07623	236	226	273	366	317	1305	1443	2346	2124
Egr1	chr18;chr18	34861207;34862465	34861786;34864956	+;+	3072	early growth response 1	9.37574	3.22893	5.22504e-81	1.91851e-77	4.62207	1.52534	1.24283	4.64444	1.44924	1.5141	1.15631	4.80851	4.35807	127	97	192	207	142	836	922	1653	1291
Etv4	chr11;chr11;chr11;chr11;chr11;chr11;chr11;chr11;chr11;chr11;chr11;chr11;chr11	101769742;101770969;101771328;101771689;101771881;101773609;101774081;101775318;101777093;101783967;101784230;101784517;101785108	101770590;101771070;101771500;101771757;101771955;101773877;101774245;101775441;101777146;101784014;101784323;101784627;101785310	-;-;-;-;-;-;-;-;-;-;-;-;-	2336	ets variant 4	8.22176	3.03945	1.33428e-76	3.91931e-73	5.63396	2.36217	2.47418	5.83321	2.91528	2.93549	2.69459	5.58463	5.7481	227	228	531	555	413	1686	2102	2831	3384
Vgf	chr5;chr5	137030295;137030966	137030461;137033351	+;+	2553	VGF nerve growth factor inducible	11.2754	3.49511	1.75952e-68	4.30702e-65	6.42082	2.72022	2.53606	6.33527	3.59539	2.96887	2.87791	6.53479	6.40887	291	238	851	568	469	2909	2977	5470	5350
Spred3	chr7;chr7;chr7;chr7;chr7;chr7	29158829;29162859;29166358;29166527;29167793;29168520	29162194;29162993;29166434;29166695;29167973;29168647	-;-;-;-;-;-	4056	sprouty-related, EVH1 domain containing 3	4.9556	2.30906	2.41942e-56	5.07629e-53	7.38742	4.98575	5.13813	7.55068	4.68943	5.03824	5.26406	7.25203	7.23433	1400	1446	1817	2385	2453	5685	6913	8993	9481
Dusp5	chr19;chr19;chr19;chr19	53529318;53533826;53537457;53540916	53529696;53533974;53537676;53541322	+;+;+;+	1155	dual specificity phosphatase 5	13.0081	3.70134	2.92613e-53	5.37202e-50	2.99209	-0.810036	-1.34284	2.84633	-0.513876	-1.40896	-0.527335	2.59424	2.88546	25	16	49	27	44	270	265	356	465
Synpo2	chr3;chr3;chr3;chr3;chr3	123076519;123112432;123116956;123121119;123235903	123080258;123114626;123117737;123121270;123236149	-;-;-;-;-	7116	synaptopodin 2	7.47564	2.9022	1.83445e-52	2.99362e-49	4.03638	1.3314	1.24283	4.09972	0.538865	1.39824	1.14613	4.06324	4.06826	111	97	102	191	141	557	632	986	1056
Gm5820	chr18;chr18;chr18;chr18;chr18	38892456;38892685;38899809;38933793;38969547	38892570;38892765;38899899;38933964;38971274	+;+;+;+;+	2187	predicted gene 5820	15.1472	3.92097	5.88687e-50	8.64604e-47	2.45482	-1.63734	-1.1748	2.58457	-1.36593	-1.90845	-0.93916	2.17416	2.85094	14	18	27	19	33	186	221	266	454
Scn11a	chr9;chr9;chr9;chr9;chr9;chr9;chr9;chr9;chr9;chr9;chr9;chr9;chr9;chr9;chr9;chr9;chr9;chr9;chr9;chr9;chr9;chr9;chr9;chr9;chr9;chr9;chr9	119753765;119758407;119759840;119765432;119768349;119769761;119770415;119774270;119778908;119780780;119781901;119783754;119789908;119792337;119793936;119795658;119803336;119804373;119805659;119806927;119807748;119811116;119813058;119815208;119816501;119819729;119825425	119755277;119758677;119759944;119765569;119768402;119770030;119770516;119774443;119779062;119780897;119782014;119784155;119790261;119792513;119794174;119795787;119803509;119804570;119805800;119806993;119807921;119811213;119813186;119815306;119816619;119820015;119825456	-;-;-;-;-;-;-;-;-;-;-;-;-;-;-;-;-;-;-;-;-;-;-;-;-;-;-	5835	sodium channel, voltage-gated, type XI, alpha	9.20029	3.20168	3.94334e-49	5.26508e-46	2.03501	-0.59753	-0.954567	2.26455	-1.36593	-0.921074	-0.855005	2.50659	2.18481	29	21	27	38	35	139	177	335	286
Layn	chr9;chr9;chr9;chr9;chr9;chr9;chr9;chr9	51056780;51059457;51062183;51063237;51068039;51073848;51076322;51076886	51057656;51059556;51062266;51063272;51068196;51074145;51076345;51077094	-;-;-;-;-;-;-;-	1786	layilin	5.2014	2.3789	4.06198e-47	4.97153e-44	3.18196	0.688231	0.400053	2.89448	0.865503	0.787933	0.984221	3.06948	3.27918	71	54	128	125	126	308	274	495	611
Dusp6	chr10;chr10;chr10	99263231;99264544;99265992	99264091;99264981;99267489	+;+;+	2797	dual specificity phosphatase 6	3.81454	1.93151	4.50203e-46	5.08626e-43	7.10863	4.87106	4.90005	7.03788	5.46607	5.3287	5.28855	7.15241	7.00616	1293	1226	3113	2917	2495	4686	4845	8393	8094
Tmcc3	chr10;chr10;chr10;chr10;chr10;chr10;chr10;chr10;chr10;chr10;chr10;chr10	94514857;94575257;94576263;94578423;94578423;94578423;94582274;94582274;94582274;94586728;94586728;94586728	94515104;94575427;94576452;94579339;94579339;94579339;94582409;94582409;94582409;94590954;94590954;94590954	+;+;+;+;+;+;+;+;+;+;+;+	5889	transmembrane and coiled coil domains 3	3.64425	1.86562	1.38408e-45	1.45199e-42	4.26572	2.32356	2.3693	4.25328	2.39837	2.33923	2.51648	4.34654	4.14149	221	212	371	367	365	653	703	1200	1111
Cyp26b1	chr6;chr6;chr6;chr6;chr6;chr6;chr6;chr6;chr6;chr6;chr6;chr6;chr6;chr6	84571414;84571414;84575009;84575009;84576535;84576535;84576929;84576929;84584250;84584250;84587802;84587802;84593640;84593785	84574659;84574659;84575293;84575293;84576690;84576690;84577204;84577204;84584474;84584474;84588189;84588193;84593810;84593908	-;-;-;-;-;-;-;-;-;-;-;-;-;-	4849	cytochrome P450, family 26, subfamily b, polypeptide 1	10.2311	3.35489	2.00918e-45	1.96725e-42	6.87522	3.46862	2.76519	6.83006	3.93372	3.46633	4.23393	7.11674	6.83851	489	279	1076	802	1201	3986	4195	8188	7206
Ptprr	chr10;chr10;chr10;chr10;chr10;chr10;chr10;chr10;chr10;chr10;chr10;chr10;chr10;chr10;chr10;chr10;chr10;chr10;chr10;chr10;chr10;chr10;chr10;chr10;chr10;chr10;chr10;chr10;chr10;chr10;chr10;chr10;chr10;chr10;chr10;chr10;chr10;chr10;chr10;chr10;chr10;chr10;chr10;chr10;chr10;chr10;chr10;chr10;chr10;chr10;chr10;chr10;chr10;chr10;chr10;chr10;chr10;chr10;chr10	116018363;116048098;116143898;116160459;116160459;116162455;116162455;116177258;116177351;116177351;116177718;116177718;116177718;116177718;116188200;116188200;116188200;116188200;116188200;116226159;116226159;116226159;116226159;116226159;116229483;116229483;116229483;116229483;116229483;116236679;116236679;116236679;116236679;116236679;116237231;116237231;116237231;116237231;116237231;116251112…	116018812;116048393;116144037;116160572;116160572;116162610;116162610;116177315;116177600;116177828;116177828;116177828;116177828;116177828;116188468;116188468;116188468;116188468;116188468;116226345;116226345;116226345;116226345;116226345;116229567;116229567;116229567;116229567;116229567;116236758;116236758;116236758;116236758;116236758;116237368;116237368;116237368;116237368;116237368;116251222…	+;+;+;+;+;+;+;+;+;+;+;+;+;+;+;+;+;+;+;+;+;+;+;+;+;+;+;+;+;+;+;+;+;+;+;+;+;+;+;+;+;+;+;+;+;+;+;+;+;+;+;+;+;+;+;+;+;+;+	4031	protein tyrosine phosphatase, receptor type, R	3.86051	1.94879	1.112e-42	1.02075e-39	4.67957	2.66466	2.75482	4.66772	2.99709	3.30075	3.43671	5.28248	5.09713	280	277	562	715	691	870	937	2296	2155
Deptor	chr15;chr15;chr15;chr15;chr15;chr15;chr15;chr15;chr15;chr15;chr15;chr15;chr15;chr15;chr15;chr15;chr15;chr15	55112317;55133436;55149341;55149341;55151788;55151788;55180865;55180865;55208731;55208731;55212192;55212192;55215488;55215488;55218169;55218169;55252007;55252007	55112619;55133560;55149519;55149519;55151911;55151911;55181043;55181043;55208916;55208916;55212326;55212326;55215558;55215558;55218273;55218273;55259273;55259273	+;+;+;+;+;+;+;+;+;+;+;+;+;+;+;+;+;+	8674	DEP domain containing MTOR-interacting protein	6.88741	2.78396	4.52412e-39	3.90857e-36	3.45033	0.421972	0.644373	3.62264	0.342845	0.776377	1.23522	3.51673	3.36619	59	64	89	124	150	371	454	675	649
Ppp1r14c	chr10;chr10;chr10;chr10	3366150;3423494;3425734;3463389	3366969;3423577;3425766;3464975	+;+;+;+	2524	protein phosphatase 1, regulatory (inhibitor) subunit 14c	2.81155	1.49137	1.72806e-37	1.41e-34	7.21054	5.89748	5.81075	7.19754	6.06802	6.21014	6.27569	7.85889	7.72719	2634	2305	4725	5374	4946	5029	5412	13696	13342
Pde1a	chr2;chr2;chr2;chr2;chr2;chr2;chr2;chr2;chr2;chr2;chr2;chr2;chr2;chr2;chr2;chr2;chr2;chr2;chr2;chr2;chr2;chr2;chr2;chr2;chr2;chr2;chr2;chr2;chr2;chr2;chr2;chr2;chr2;chr2;chr2;chr2;chr2;chr2;chr2;chr2;chr2;chr2;chr2;chr2;chr2;chr2;chr2;chr2;chr2;chr2;chr2;chr2;chr2;chr2;chr2;chr2;chr2;chr2	79834453;79834453;79838885;79838885;79859025;79859025;79859370;79865038;79865038;79865038;79865038;79865622;79865622;79865622;79865622;79868230;79868230;79868230;79868230;79875003;79875003;79875003;79875003;79875229;79875229;79875229;79875229;79878123;79878123;79878123;79878123;79887841;79887841;79887841;79887841;79897065;79897065;79897065;79897065;79898066;79898066;79898066;79898066;79901812;799…	79836924;79836924;79839001;79839001;79859232;79859232;79859396;79865225;79865225;79865225;79865225;79865742;79865742;79865742;79865742;79868311;79868311;79868311;79868311;79875123;79875123;79875123;79875123;79875330;79875330;79875330;79875330;79878248;79878248;79878248;79878248;79887941;79887941;79887941;79887941;79897205;79897205;79897205;79897205;79898182;79898182;79898182;79898182;79901878;799…	-;-;-;-;-;-;-;-;-;-;-;-;-;-;-;-;-;-;-;-;-;-;-;-;-;-;-;-;-;-;-;-;-;-;-;-;-;-;-;-;-;-;-;-;-;-;-;-;-;-;-;-;-;-;-;-;-;-	4912	phosphodiesterase 1A, calmodulin-dependent	3.09222	1.62864	3.80997e-36	2.79785e-33	5.88466	4.16041	4.22728	5.64274	4.32057	4.4157	4.63409	6.1748	6.09369	790	769	1407	1549	1585	2006	1842	4262	4300
6430573F11Rik	chr8;chr8;chr8;chr8	36489191;36498327;36505552;36511573	36489245;36498481;36505725;36513013	+;+;+;+	1825	RIKEN cDNA 6430573F11 gene	3.51537	1.81368	3.78081e-36	2.79785e-33	4.2613	2.30386	2.56603	4.1156	3.51525	3.20701	3.27804	5.07542	5.31596	218	243	805	670	619	651	639	1989	2508
Fgf10	chr13;chr13;chr13	118714699;118781506;118789119	118715711;118781609;118792573	+;+;+	4572	fibroblast growth factor 10	3.64653	1.86652	4.85322e-36	3.39425e-33	3.17727	1.19546	1.16663	3.09554	2.46295	2.11443	2.39285	4.22497	4.04068	101	92	388	314	335	307	315	1103	1036
St8sia5	chr18;chr18;chr18;chr18;chr18;chr18;chr18;chr18;chr18;chr18;chr18;chr18;chr18;chr18;chr18	77185847;77185847;77211656;77232793;77232793;77242104;77242104;77246067;77246067;77248437;77248437;77253017;77253017;77254366;77254366	77186225;77186225;77211763;77232885;77232885;77242190;77242190;77246211;77246211;77248549;77248549;77253109;77253109;77255450;77255450	+;+;+;+;+;+;+;+;+;+;+;+;+;+;+	2103	ST8 alpha-N-acetyl-neuraminide alpha-2,8-sialyltransferase 5	4.87667	2.2859	7.87283e-34	5.25583e-31	4.07471	1.79364	1.65344	4.04388	1.10335	1.37544	1.90621	3.86772	3.61085	153	129	151	188	239	572	608	861	769
Gna14	chr19;chr19;chr19;chr19;chr19;chr19;chr19	16435667;16533713;16598940;16603264;16604963;16607983;16609340	16436817;16533897;16599094;16603392;16605092;16608136;16610818	+;+;+;+;+;+;+	3383	guanine nucleotide binding protein, alpha 14	-11.5982	-3.53583	1.93952e-33	1.23851e-30	-3.02983	0.561236	0.853247	-3.53948	0.580553	0.550764	0.735499	-3.23328	-2.24403	65	74	105	106	106	4	3	6	13
Ar	chrX;chrX;chrX;chrX;chrX;chrX;chrX;chrX	98148757;98251686;98286589;98305237;98310978;98314876;98315852;98316725	98151334;98251837;98286705;98305524;98311122;98315006;98316009;98323218	+;+;+;+;+;+;+;+	10063	androgen receptor	9.50574	3.2488	1.32579e-32	8.11328e-30	0.345978	-3.39356	-2.98403	0.123632	-2.51445	-3.12224	-2.3763	0.426168	0.56715	4	5	12	8	12	43	40	79	93
Slc14a1	chr18;chr18;chr18;chr18;chr18;chr18;chr18;chr18;chr18;chr18;chr18;chr18;chr18;chr18;chr18;chr18;chr18;chr18;chr18;chr18;chr18;chr18;chr18;chr18;chr18;chr18;chr18;chr18	78100091;78100091;78100091;78104030;78104030;78104030;78109592;78109592;78109592;78109909;78109909;78109909;78111354;78111354;78111354;78113666;78113666;78113666;78115721;78115721;78115721;78116373;78116373;78116373;78120148;78123242;78123242;78141995	78102568;78102568;78102568;78104079;78104079;78104079;78109726;78109726;78109726;78110056;78110056;78110056;78111546;78111546;78111546;78113794;78113794;78113794;78115910;78115910;78115910;78116529;78116529;78116529;78120352;78123426;78123426;78142119	-;-;-;-;-;-;-;-;-;-;-;-;-;-;-;-;-;-;-;-;-;-;-;-;-;-;-;-	3995	solute carrier family 14 (urea transporter), member 1	-19.8922	-4.31413	2.21635e-32	1.30206e-29	-2.71888	1.73601	1.85139	-3.53948	1.58516	2.52679	1.88801	-1.54106	-2.47928	147	148	211	418	236	5	3	20	11
Galr1	chr18;chr18;chr18	82392496;82401800;82405488	82394010;82401865;82406777	-;-;-	2871	galanin receptor 1	8.19225	3.03426	4.12997e-32	2.33296e-29	0.345978	-3.08577	-2.51381	0.324464	-2.10901	-2.81201	-2.49868	0.497187	0.551603	5	7	16	10	11	43	46	83	92
Cldn3	chr5	134986214	134987476	+	1263	claudin 3	-4.3949	-2.13583	7.64484e-31	4.15851e-28	1.27476	3.08586	3.09208	1.13844	3.04255	3.30276	2.89624	0.660796	0.83458	375	350	580	716	475	82	81	93	112
Aldoc	chr11;chr11;chr11;chr11;chr11;chr11;chr11;chr11;chr11;chr11;chr11;chr11;chr11;chr11;chr11;chr11;chr11	78323073;78324198;78324390;78324604;78324604;78324909;78324909;78325049;78325049;78325329;78325329;78325642;78325642;78325935;78325935;78326262;78326262	78323222;78324513;78324513;78324815;78324815;78324963;78324963;78325209;78325209;78325412;78325412;78325816;78325816;78326134;78326134;78327778;78327778	+;+;+;+;+;+;+;+;+;+;+;+;+;+;+;+;+	2870	aldolase C, fructose-bisphosphate	-2.96088	-1.56603	1.91675e-29	1.0054e-26	5.58877	7.05401	6.94106	5.6645	7.01606	6.85707	6.6504	5.07179	5.16576	5872	5046	9116	8415	6413	1634	1870	1984	2260
Ctgf	chr10;chr10;chr10;chr10;chr10	24595442;24595876;24596347;24596732;24597315	24595788;24596098;24596598;24596943;24598682	+;+;+;+;+	2402	connective tissue growth factor	4.24004	2.08408	2.19718e-29	1.11276e-26	3.9289	1.77469	1.79177	3.59052	2.66701	2.25013	1.90621	4.46753	4.46671	151	142	447	345	239	517	444	1305	1392
Fgfr3	chr5;chr5;chr5;chr5;chr5;chr5;chr5;chr5;chr5;chr5;chr5;chr5;chr5;chr5;chr5;chr5;chr5;chr5;chr5;chr5;chr5;chr5;chr5;chr5;chr5;chr5;chr5;chr5;chr5;chr5;chr5;chr5;chr5;chr5;chr5;chr5;chr5;chr5;chr5;chr5;chr5;chr5;chr5;chr5;chr5;chr5;chr5;chr5;chr5;chr5;chr5;chr5;chr5;chr5;chr5;chr5;chr5;chr5;chr5;chr5;chr5;chr5;chr5;chr5;chr5;chr5;chr5;chr5;chr5;chr5;chr5;chr5;chr5;chr5;chr5;chr5;chr5;chr5;chr5;chr5…	33721724;33721724;33721724;33722306;33722306;33722306;33722306;33722306;33727647;33727647;33727647;33727647;33727647;33728192;33728192;33728192;33728192;33729681;33729681;33729681;33729681;33729681;33729936;33729936;33729936;33729936;33729936;33730144;33730144;33730144;33730144;33730144;33731281;33732117;33732117;33732117;33732117;33732722;33732722;33732722;33732722;33732722;33733254;33733257;337…	33721928;33721928;33721954;33722511;33722511;33722511;33722511;33722511;33727916;33727916;33727916;33727916;33727916;33728245;33728245;33728245;33728245;33729850;33729850;33729850;33729850;33729850;33730059;33730059;33730059;33730059;33730059;33730334;33730334;33730334;33730334;33730334;33731431;33732261;33732261;33732261;33732261;33732912;33732912;33732912;33732912;33732912;33733402;33733402;337…	+;+;+;+;+;+;+;+;+;+;+;+;+;+;+;+;+;+;+;+;+;+;+;+;+;+;+;+;+;+;+;+;+;+;+;+;+;+;+;+;+;+;+;+;+;+;+;+;+;+;+;+;+;+;+;+;+;+;+;+;+;+;+;+;+;+;+;+;+;+;+;+;+;+;+;+;+;+;+;+;+;+;+;+;+;+;+	4399	fibroblast growth factor receptor 3	5.04025	2.3335	2.76947e-29	1.35584e-26	8.81456	6.49476	6.45594	8.80888	5.01178	5.89486	6.00577	8.20007	7.84108	3985	3605	2272	4319	4102	15288	16536	17350	14438
Irx3	chr8;chr8;chr8;chr8;chr8;chr8;chr8;chr8	91798511;91798511;91799411;91799411;91799659;91799673;91800965;91800965	91798976;91798976;91799477;91799477;91800798;91800798;91801654;91801654	-;-;-;-;-;-;-;-	2363	Iroquois related homeobox 3	9.52641	3.25193	6.73406e-29	3.19042e-26	1.82322	-1.44731	-1.43481	2.07326	-1.36593	-2.06597	-1.58392	1.89399	0.921822	16	15	27	17	21	120	155	219	119
Prokr2	chr2;chr2;chr2	132370329;132381172;132385256	132374090;132381750;132385447	-;-;-	4533	prokineticin receptor 2	4.8293	2.27181	1.19874e-27	5.50186e-25	5.29831	2.88396	2.76519	5.18482	2.24262	3.04067	3.12067	5.17557	4.80834	326	279	333	597	555	1336	1341	2132	1764
Samd3	chr10;chr10;chr10;chr10;chr10;chr10;chr10;chr10;chr10;chr10;chr10;chr10;chr10;chr10;chr10;chr10;chr10;chr10;chr10	26229707;26229707;26230104;26230104;26230828;26230828;26233526;26233526;26244481;26244481;26245544;26245544;26251749;26251749;26259125;26263782;26270090;26271406;26271695	26229814;26229814;26230204;26230204;26231017;26231017;26233627;26233627;26244666;26244666;26245628;26245628;26251916;26251916;26260804;26263982;26270261;26271488;26272172	+;+;+;+;+;+;+;+;+;+;+;+;+;+;+;+;+;+;+	3554	sterile alpha motif domain containing 3	6.22496	2.63806	2.5307e-27	1.12631e-24	1.39272	-1.5392	-1.53306	1.44187	-0.635883	-1.40896	-1.22582	1.55431	1.19632	15	14	45	27	27	89	100	173	144
Bhlhe40	chr6;chr6;chr6;chr6;chr6	108660629;108661161;108661505;108662521;108664479	108660992;108661230;108661612;108662644;108666925	+;+;+;+;+	3113	basic helix-loop-helix family, member e40	3.20181	1.67889	1.16334e-26	5.02528e-24	4.58183	3.22853	3.23698	4.71615	2.61446	2.94842	3.00157	4.75064	4.75334	414	387	431	560	511	813	969	1588	1698
Etv5	chr16;chr16;chr16;chr16;chr16;chr16;chr16;chr16;chr16;chr16;chr16;chr16;chr16	22381313;22386757;22392655;22392987;22399320;22401672;22411633;22412845;22435877;22436020;22436201;22436438;22439517	22383691;22386858;22392824;22393055;22399379;22401931;22411920;22412974;22435927;22436067;22436288;22436560;22439570	-;-;-;-;-;-;-;-;-;-;-;-;-	3822	ets variant 5	2.89091	1.53152	5.55426e-26	2.33073e-23	7.29791	5.5139	5.51828	7.30685	5.28983	5.63578	5.41787	6.88729	6.64764	2019	1882	2755	3609	2729	5343	5838	6984	6313
Rspo3	chr10;chr10;chr10;chr10;chr10	29453107;29499932;29504581;29506388;29535232	29454329;29500129;29504727;29506579;29535867	-;-;-;-;-	2396	R-spondin 3	2.9456	1.55856	6.65568e-26	2.71533e-23	6.86323	4.95028	5.00333	6.84136	5.34328	5.18368	5.09651	6.51006	6.49851	1366	1317	2859	2638	2184	3953	4228	5377	5693
Fos	chr12;chr12;chr12;chr12	85473901;85474935;85475592;85475817	85474180;85475186;85475699;85477270	+;+;+;+	2094	FBJ osteosarcoma oncogene	4.77992	2.25699	1.1625e-25	4.6145e-23	2.12543	-0.287557	-0.143052	2.10089	-0.484921	-0.998373	-1.51772	1.33921	1.17618	36	37	50	36	22	148	158	149	142
Nr4a2	chr2;chr2;chr2;chr2;chr2;chr2;chr2;chr2;chr2;chr2;chr2;chr2;chr2;chr2;chr2;chr2	57107226;57107226;57108561;57108561;57109063;57109063;57110114;57110114;57110637;57110637;57111576;57111576;57112951;57112951;57114718;57123829	57108412;57108412;57108739;57108739;57109265;57109265;57110277;57110277;57110766;57110766;57112441;57112441;57113072;57113072;57115038;57124003	-;-;-;-;-;-;-;-;-;-;-;-;-;-;-;-	3347	nuclear receptor subfamily 4, group A, member 2	2.25361	1.17224	8.73519e-25	3.37615e-22	6.93512	5.74755	5.74743	6.81346	5.38359	5.61444	5.69106	6.79826	6.75612	2374	2206	2940	3556	3298	4155	4147	6566	6806
Luzp2	chr7;chr7;chr7;chr7;chr7;chr7;chr7;chr7;chr7;chr7;chr7;chr7	54835245;55052753;55058046;55063269;55075026;55167200;55172196;55206687;55211722;55249398;55264280;55265262	54836020;55052870;55058116;55063350;55075088;55167262;55172258;55206761;55211886;55249490;55264357;55268888	+;+;+;+;+;+;+;+;+;+;+;+	5274	leucine zipper protein 2	3.28542	1.71608	1.01093e-24	3.80706e-22	6.09941	4.63788	4.64035	6.06594	4.71305	4.97393	5.20341	7.10311	6.69507	1100	1024	1847	2281	2352	2328	2470	8111	6524
Dio2	chr12;chr12	90724552;90738063	90729990;90738438	-;-	5815	deiodinase, iodothyronine, type II	-3.7629	-1.91185	1.64343e-24	6.03425e-22	-1.07143	1.40721	1.30101	-0.6702	2.18972	2.22909	2.09787	0.351472	0.471247	117	101	321	340	273	16	23	75	87
Cdhr1	chr14;chr14;chr14;chr14;chr14;chr14;chr14;chr14;chr14;chr14;chr14;chr14;chr14;chr14;chr14;chr14;chr14	37077849;37080462;37081333;37082144;37082764;37084924;37085512;37087377;37088938;37089367;37090583;37091943;37094002;37095055;37096197;37097262;37098089	37079941;37080719;37081561;37082211;37082928;37085076;37085715;37087477;37089016;37089510;37090699;37092029;37094091;37095105;37096342;37097357;37098311	-;-;-;-;-;-;-;-;-;-;-;-;-;-;-;-;-	4304	cadherin-related family member 1	12.1036	3.59737	2.46516e-24	8.8307e-22	4.6528	2.04374	1.34316	5.61985	0.796421	1.44278	1.71296	5.5506	4.30226	182	104	122	197	209	854	1813	2765	1242
Shc4	chr2;chr2;chr2;chr2;chr2;chr2;chr2;chr2;chr2;chr2;chr2;chr2	125627447;125639264;125649146;125652475;125655552;125657489;125666273;125670267;125678688;125680087;125694826;125722793	125629770;125639517;125649319;125652535;125655720;125657609;125666324;125670320;125678807;125680150;125694896;125724148	-;-;-;-;-;-;-;-;-;-;-;-	4820	SHC (Src homology 2 domain containing) family, member 4	2.7679	1.46879	2.79555e-24	9.77576e-22	2.22875	0.859945	0.872563	2.26455	1.39575	1.47888	1.49778	3.06071	2.89781	80	75	185	202	180	159	177	492	469
5830416P10Rik	chr19;chr19;chr19;chr19;chr19;chr19;chr19;chr19;chr19;chr19	53441212;53445250;53446341;53446776;53447156;53449275;53451413;53451622;53463308;53464686	53443547;53445344;53446483;53446887;53447313;53451192;53451503;53451764;53463492;53464796	-;-;-;-;-;-;-;-;-;-	5292	NA	5.28484	2.40186	8.81561e-24	3.01104e-21	2.31666	0.000462953	0.260393	2.64211	0.0382828	-0.0251582	0.877566	2.57385	2.97269	44	49	72	71	117	169	230	351	494
Ggn	chr7;chr7;chr7;chr7;chr7;chr7	29170210;29170390;29170858;29172722;29173756;29173756	29170441;29170441;29173100;29173100;29173912;29173933	+;+;+;+;+;+	2653	gametogenetin	3.4753	1.79714	9.63232e-24	3.21522e-21	2.43138	0.493284	0.3458	2.4621	-0.0228344	-0.108409	0.19922	1.74875	1.52564	62	52	69	67	73	183	203	198	181
Shb	chr4;chr4;chr4;chr4;chr4;chr4	45423276;45444679;45447506;45458127;45489055;45529562	45424123;45444798;45447677;45458342;45489175;45530828	-;-;-;-;-;-	2744	src homology 2 domain-containing transforming protein B	2.20111	1.13823	1.24789e-22	4.07284e-20	7.09812	5.93638	5.8648	7.08993	5.7137	5.72904	5.42787	6.65808	6.78487	2706	2393	3696	3850	2748	4652	5023	5958	6943
Neto2	chr8;chr8;chr8;chr8;chr8;chr8;chr8;chr8;chr8	85636588;85642413;85647716;85663179;85663408;85669534;85670390;85674074;85690835	85641116;85642526;85647944;85663306;85663431;85669782;85670530;85674130;85691009	-;-;-;-;-;-;-;-;-	5646	neuropilin (NRP) and tolloid (TLL)-like 2	2.58776	1.3717	1.2888e-22	4.11492e-20	8.51297	7.23914	7.16883	8.45154	7.83851	8.07421	8.34586	9.63637	9.4581	6676	5909	16121	19564	20771	12404	12908	46954	44288
Thy1	chr9;chr9;chr9;chr9	44043384;44045957;44046614;44047339	44043476;44046018;44046952;44048579	+;+;+;+	1735	thymus cell antigen 1, theta	2.44417	1.28935	1.3519e-22	4.22453e-20	5.21954	3.87463	3.75172	5.27145	4.11606	4.03905	3.9288	5.28499	5.1184	648	553	1221	1193	972	1265	1424	2300	2187
Ntm	chr9;chr9;chr9;chr9;chr9;chr9;chr9;chr9	28995964;29009226;29012101;29014127;29109396;29179022;29411556;29962845	28996634;29009377;29012221;29014261;29109521;29179254;29411640;29963129	-;-;-;-;-;-;-;-	1808	neurotrimin	2.07138	1.0506	2.93687e-22	8.9862e-20	7.1481	6.02327	6.00706	7.09881	5.95865	5.82401	5.82345	6.77388	6.96512	2874	2641	4380	4112	3615	4816	5054	6456	7867
Col23a1	chr11;chr11;chr11;chr11;chr11;chr11;chr11;chr11;chr11;chr11;chr11;chr11;chr11;chr11;chr11;chr11;chr11;chr11;chr11;chr11;chr11;chr11;chr11;chr11;chr11;chr11;chr11;chr11;chr11	51289920;51316896;51517206;51519569;51527868;51549693;51551134;51551976;51557471;51558429;51560007;51561889;51563000;51564741;51565177;51567896;51569461;51570102;51571174;51572068;51572456;51572758;51574001;51574147;51574432;51576851;51577074;51579575;51580064	51290387;51316962;51517252;51519574;51527894;51549719;51551160;51552002;51557587;51558464;51560033;51561915;51563053;51564803;51565221;51567973;51569514;51570146;51571263;51572130;51572512;51572784;51574063;51574200;51574458;51576904;51577160;51579613;51583925	+;+;+;+;+;+;+;+;+;+;+;+;+;+;+;+;+;+;+;+;+;+;+;+;+;+;+;+;+	5665	collagen, type XXIII, alpha 1	2.66253	1.4128	4.04578e-22	1.21266e-19	3.99701	2.48389	2.64678	3.91493	2.91528	2.43422	2.65925	4.12481	4.10201	247	257	531	392	403	542	556	1029	1081
Nrip3	chr7;chr7;chr7;chr7;chr7;chr7;chr7	109758056;109761647;109761821;109763484;109765466;109766473;109781300	109761189;109761741;109761873;109763623;109765548;109766634;109781545	-;-;-;-;-;-;-	3913	nuclear receptor interacting protein 3	3.37202	1.75361	1.29892e-21	3.81544e-19	4.28765	2.21525	2.38955	4.10882	2.24262	2.45611	2.8932	4.36565	3.99973	205	215	333	398	474	663	636	1216	1007
Micalcl	chr7;chr7;chr7;chr7;chr7;chr7;chr7;chr7;chr7;chr7	112368308;112376015;112380283;112380956;112391266;112394794;112397472;112407560;112411390;112412803	112368458;112376089;112380428;112382237;112391357;112394874;112397565;112407659;112411463;112413104	+;+;+;+;+;+;+;+;+;+	2397	MICAL C-terminal like	4.07294	2.02607	1.62823e-20	4.68898e-18	2.39952	-0.287557	0.477788	2.61042	-0.0228344	0.28321	0.138928	1.83352	1.96182	36	57	69	88	70	179	225	210	245
Nell2	chr15;chr15;chr15;chr15;chr15;chr15;chr15;chr15;chr15;chr15;chr15;chr15;chr15;chr15;chr15;chr15;chr15;chr15;chr15;chr15;chr15	95219440;95229084;95231297;95232484;95241537;95296159;95298858;95346762;95374728;95383626;95385065;95429878;95431539;95432595;95432851;95435062;95435257;95473509;95527277;95527801;95528231	95220154;95229308;95231473;95232677;95241677;95296254;95298980;95346887;95374856;95383728;95385156;95429980;95431667;95432677;95432923;95435158;95435430;95473659;95527405;95527886;95528252	-;-;-;-;-;-;-;-;-;-;-;-;-;-;-;-;-;-;-;-;-	3168	NEL-like 2	2.02116	1.01519	1.832e-20	5.17434e-18	9.61608	8.60253	8.58344	9.59933	8.73576	8.77801	8.62939	9.71377	9.74865	17177	15753	30026	31866	25282	26646	28601	49542	54169
Tnc	chr4;chr4;chr4;chr4;chr4;chr4;chr4;chr4;chr4;chr4;chr4;chr4;chr4;chr4;chr4;chr4;chr4;chr4;chr4;chr4;chr4;chr4;chr4;chr4;chr4;chr4	63959785;63961987;63964598;63965584;63966511;63967217;63970314;63971158;63972678;63975202;63976446;63982651;63993027;63995541;63999913;64000698;64006246;64007348;64007682;64008614;64013068;64013929;64014895;64016831;64020144;64046749	63960543;63962150;63964759;63965680;63966662;63967349;63970444;63971301;63972797;63975345;63976568;63982923;63993299;63995813;64000185;64000970;64006509;64007437;64007867;64008883;64013224;64014044;64015158;64018240;64020725;64047015	-;-;-;-;-;-;-;-;-;-;-;-;-;-;-;-;-;-;-;-;-;-;-;-;-;-	7100	tenascin C	-3.39296	-1.76254	2.95006e-20	8.17502e-18	5.63311	7.59725	7.51145	5.18912	7.05386	7.40362	7.35578	5.96143	5.64611	8557	7493	9358	12291	10457	1685	1345	3676	3153
Flrt3	chr2;chr2;chr2;chr2;chr2;chr2	140658198;140658198;140662708;140663261;140671246;140671246	140661751;140661751;140663459;140663459;140671476;140671476	-;-;-;-;-;-	4537	fibronectin leucine rich transmembrane protein 3	-2.21932	-1.15012	4.65527e-20	1.26615e-17	4.91747	6.21741	6.10268	4.83196	6.21919	6.41453	6.51093	5.37495	5.31768	3288	2822	5247	6192	5822	1026	1050	2448	2511
Ankrd63	chr2	118699103	118703963	-	4861	ankyrin repeat domain 63	3.72558	1.89747	1.19772e-19	3.19835e-17	3.65644	1.83998	1.13499	3.46504	2.22957	1.55526	2.01084	3.88272	3.60145	158	90	330	213	257	428	407	870	764
Tbx21	chr11;chr11;chr11;chr11;chr11;chr11	97098007;97099770;97099927;97101479;97101944;97114650	97099378;97099831;97100085;97101600;97102098;97115331	-;-;-;-;-;-	2552	T-box 21	6.72749	2.75007	1.63806e-19	4.29611e-17	-0.903065	-2.61667	-2.72985	-0.289359	-2.76985	-2.44439	-2.94399	0.210656	0.454624	7	6	10	13	8	18	30	68	86
Prkcb	chr7;chr7;chr7;chr7;chr7;chr7;chr7;chr7;chr7;chr7;chr7;chr7;chr7;chr7;chr7;chr7;chr7	122289125;122290513;122424959;122457215;122458044;122516829;122518045;122528476;122544633;122568134;122582430;122584398;122590045;122594603;122594966;122600690;122627656	122289517;122290544;122425041;122457326;122458172;122516985;122518179;122528572;122544779;122568307;122582521;122584460;122590183;122594683;122595073;122600830;122634401	+;+;+;+;+;+;+;+;+;+;+;+;+;+;+;+;+	8829	protein kinase C, beta	3.49815	1.80659	3.27053e-19	8.42706e-17	7.51299	6.1583	5.87681	7.40453	5.5366	5.71359	6.25335	8.0592	7.8872	3156	2413	3269	3809	4870	6202	6247	15736	14907
Mbp	chr18;chr18;chr18;chr18;chr18;chr18;chr18;chr18;chr18;chr18;chr18;chr18;chr18;chr18;chr18;chr18;chr18;chr18;chr18;chr18;chr18;chr18;chr18;chr18;chr18;chr18;chr18;chr18;chr18;chr18;chr18;chr18;chr18;chr18;chr18;chr18;chr18;chr18;chr18;chr18;chr18;chr18;chr18;chr18;chr18;chr18	82475123;82475123;82500727;82500727;82522050;82522050;82554320;82554320;82554463;82554463;82554463;82554463;82554463;82554508;82561778;82561778;82561778;82572825;82572825;82572825;82572825;82572825;82572825;82572825;82575172;82575172;82575172;82575172;82575172;82575172;82575172;82575601;82575601;82575601;82575601;82578936;82578936;82578936;82578936;82584112;82584112;82584112;82584112;82584112;825…	82475394;82475394;82500802;82500802;82522137;82522137;82554750;82558703;82554750;82554750;82554750;82554750;82554750;82554750;82561855;82561855;82561855;82572926;82572926;82572926;82572926;82572926;82572926;82572926;82575207;82575207;82575207;82575207;82575207;82575207;82575207;82575633;82575633;82575633;82575633;82579058;82579058;82579058;82579058;82585637;82585637;82585637;82585637;82585637;825…	+;+;+;+;+;+;+;+;+;+;+;+;+;+;+;+;+;+;+;+;+;+;+;+;+;+;+;+;+;+;+;+;+;+;+;+;+;+;+;+;+;+;+;+;+;+	6718	myelin basic protein	2.67042	1.41707	3.48391e-19	8.82209e-17	5.65519	4.41116	4.16402	5.56222	3.592	3.92723	4.1776	5.50287	5.32741	940	736	849	1104	1155	1711	1742	2675	2528
Hopx	chr5;chr5;chr5;chr5;chr5;chr5;chr5;chr5	77086986;77086986;77086986;77094866;77094866;77094866;77095151;77114847	77087816;77087816;77087816;77095022;77095022;77095267;77095267;77115123	-;-;-;-;-;-;-;-	1510	HOP homeobox	-4.64828	-2.2167	3.65183e-19	9.09057e-17	1.12696	3.01897	2.81596	1.1908	3.99667	3.68607	3.24505	1.03952	1.14544	358	289	1124	934	605	74	84	121	139
Galnt9	chr5;chr5;chr5;chr5;chr5;chr5;chr5;chr5;chr5;chr5;chr5;chr5;chr5;chr5;chr5;chr5;chr5;chr5;chr5;chr5;chr5;chr5;chr5	110544355;110577440;110588242;110589769;110596066;110602581;110603505;110603505;110614078;110614078;110614078;110615397;110615397;110615397;110617838;110617838;110617838;110619165;110619165;110619165;110620508;110620508;110620508	110544942;110577620;110588408;110589943;110596263;110602698;110603601;110603601;110614263;110614263;110614263;110615534;110615534;110615534;110617933;110617933;110617970;110619332;110619332;110619332;110621383;110621383;110621383	+;+;+;+;+;+;+;+;+;+;+;+;+;+;+;+;+;+;+;+;+;+;+	3025	UDP-N-acetyl-alpha-D-galactosamine:polypeptide N-acetylgalactosaminyltransferase 9	2.20438	1.14037	8.13642e-19	1.99166e-16	5.73554	4.63131	4.60036	5.72863	4.13949	4.53623	4.37456	5.54799	5.4902	1095	996	1241	1684	1324	1809	1955	2760	2830
Kcnk1	chr8;chr8;chr8	125995102;126025012;126029492	125995814;126025407;126030688	+;+;+	2306	potassium channel, subfamily K, member 1	2.31621	1.21177	1.00216e-18	2.41292e-16	4.31352	2.91459	2.91244	4.03913	3.3663	3.39444	3.11285	4.42605	4.50051	333	309	726	763	552	675	606	1268	1425
St6galnac5	chr3;chr3;chr3;chr3;chr3	152820710;152840144;152846261;152981058;152982003	152821742;152840251;152846670;152981300;152982207	-;-;-;-;-	1999	ST6 (alpha-N-acetyl-neuraminyl-2,3-beta-galactosyl-1,3)-N-acetylgalactosaminide alpha-2,6-sialyltransferase 5	2.55466	1.35313	3.32448e-18	7.87526e-16	5.09205	3.82942	3.81548	4.81538	3.56629	3.67832	3.97696	5.25264	5.30092	628	578	834	929	1005	1158	1038	2249	2482
Igf1	chr10;chr10;chr10;chr10;chr10;chr10;chr10;chr10;chr10;chr10;chr10;chr10;chr10;chr10;chr10;chr10;chr10;chr10;chr10;chr10;chr10;chr10	87859056;87859056;87861111;87861111;87861111;87864731;87864731;87864731;87864731;87864731;87913619;87913619;87913619;87913619;87913619;87915298;87915298;87915298;87930675;87930675;87930675;87930675	87859412;87859412;87861385;87861385;87861385;87864887;87864887;87864887;87864887;87864887;87913800;87913800;87913800;87913800;87913800;87915349;87915770;87915349;87937047;87937047;87937047;87937047	+;+;+;+;+;+;+;+;+;+;+;+;+;+;+;+;+;+;+;+;+;+	7817	insulin-like growth factor 1	4.08292	2.0296	5.20677e-18	1.21384e-15	2.89833	1.25138	1.24283	3.23089	1.50082	1.72117	2.17496	4.36446	3.5358	105	97	199	239	288	253	346	1215	730
Mafa	chr15	75746843	75747922	-	1080	v-maf musculoaponeurotic fibrosarcoma oncogene family, protein A (avian)	9.59732	3.26263	6.42681e-18	1.47485e-15	0.473854	-2.83223	-3.68611	1.04672	-2.51445	-2.81201	-4.27563	-0.414223	-0.111304	6	3	12	10	3	47	76	44	58
Tfap2e	chr4;chr4;chr4;chr4;chr4;chr4;chr4	126716003;126719412;126720486;126721855;126734600;126735170;126735965	126716795;126719553;126720604;126722077;126734651;126735652;126736269	-;-;-;-;-;-;-	2117	transcription factor AP-2, epsilon	19.8933	4.31421	7.5954e-18	1.71621e-15	1.08752	-4.32487	-3.29278	2.35909	-2.40192	-2.24281	-3.1293	1.13168	0.782251	2	4	13	15	7	72	189	129	108
Slc35f3	chr8;chr8;chr8;chr8;chr8;chr8;chr8	126298579;126320999;126382115;126386829;126389083;126391044;126394432	126298861;126321323;126382334;126386954;126389275;126391133;126395977	+;+;+;+;+;+;+	2783	solute carrier family 35, member F3	4.01478	2.00532	2.43011e-17	5.40772e-15	1.8588	0.62613	0.0389316	2.1546	1.19567	0.393228	0.721863	3.01909	3.10905	68	42	161	95	105	123	164	478	543
Lrrtm4	chr6;chr6;chr6;chr6;chr6;chr6;chr6	80018877;80018877;80019643;80021614;80021614;80021614;80808968	80019186;80019186;80019706;80023160;80024932;80024932;80810143	+;+;+;+;+;+;+	4869	leucine rich repeat transmembrane neuronal 4	-2.37975	-1.25081	2.58628e-17	5.66935e-15	3.14881	4.36754	4.3785	3.38115	4.94419	4.6162	4.79496	3.50385	3.33474	912	854	2168	1780	1772	301	384	669	635
Kcnip1	chr11;chr11;chr11;chr11;chr11;chr11;chr11;chr11;chr11;chr11;chr11;chr11;chr11;chr11;chr11;chr11;chr11;chr11;chr11;chr11;chr11;chr11;chr11;chr11;chr11;chr11;chr11;chr11;chr11;chr11;chr11;chr11;chr11	33629341;33629341;33629341;33629780;33633148;33633148;33633148;33633148;33634579;33634579;33634579;33634579;33642431;33642431;33642431;33642431;33643296;33643296;33643296;33643296;33644499;33644499;33644499;33644499;33645503;33645503;33645503;33645503;33651540;33843130;33843130;33843130;33992749	33630598;33630598;33630598;33630598;33633210;33633210;33633210;33633210;33634683;33634683;33634683;33634683;33642538;33642538;33642538;33642538;33643366;33643366;33643366;33643366;33644568;33644568;33644568;33644568;33645627;33645627;33645627;33645815;33651572;33843585;33843585;33843585;33993193	-;-;-;-;-;-;-;-;-;-;-;-;-;-;-;-;-;-;-;-;-;-;-;-;-;-;-;-;-;-;-;-;-	2922	Kv channel-interacting protein 1	2.189	1.13027	2.8347e-17	6.12254e-15	5.53021	4.39883	4.41189	5.55558	3.99923	4.02325	4.36033	5.17151	5.345	932	874	1126	1180	1311	1569	1734	2126	2559
Diras2	chr13;chr13	52504375;52530420	52508305;52530836	-;-	4348	DIRAS family, GTP-binding RAS-like 2	2.81317	1.4922	5.46493e-17	1.16324e-14	6.2863	5.01431	4.82643	6.13382	4.362	4.96569	5.10244	6.57767	6.42309	1428	1165	1448	2268	2193	2650	2589	5635	5403
Trpc7	chr13;chr13;chr13;chr13;chr13;chr13;chr13;chr13;chr13;chr13;chr13;chr13;chr13;chr13;chr13;chr13;chr13;chr13;chr13;chr13;chr13;chr13;chr13;chr13;chr13;chr13;chr13;chr13;chr13;chr13;chr13;chr13;chr13;chr13;chr13;chr13;chr13	56773098;56773098;56773098;56776117;56776117;56776117;56782511;56782511;56782511;56783623;56783623;56783623;56789602;56789602;56789602;56804513;56804513;56804513;56810384;56810384;56810384;56822425;56822425;56822425;56826850;56831286;56831286;56831286;56860890;56860890;56860890;56887339;56887339;56887339;56895493;56895493;56895493	56773933;56773933;56773933;56776192;56776192;56776192;56782588;56782591;56782591;56783844;56783844;56783844;56789797;56789797;56789797;56804777;56804777;56804777;56810617;56810617;56810617;56822641;56822641;56822641;56826973;56831450;56831450;56831450;56861072;56861072;56861072;56888116;56888116;56888116;56895789;56895789;56895789	-;-;-;-;-;-;-;-;-;-;-;-;-;-;-;-;-;-;-;-;-;-;-;-;-;-;-;-;-;-;-;-;-;-;-;-;-	3674	transient receptor potential cation channel, subfamily C, member 7	4.42355	2.1452	7.50411e-17	1.57447e-14	3.34555	1.99544	1.34316	3.36984	0.374791	0.0147326	0.788792	3.0519	2.88856	176	104	91	73	110	345	381	489	466
Fgfr4	chr13;chr13;chr13;chr13;chr13;chr13;chr13;chr13;chr13;chr13;chr13;chr13;chr13;chr13;chr13;chr13;chr13;chr13	55152818;55155438;55156231;55156586;55156774;55159094;55159923;55160249;55161116;55161394;55161622;55165890;55166096;55166858;55167088;55167400;55167806;55168026	55152927;55155571;55156494;55156666;55156940;55159217;55160113;55160387;55161309;55161539;55161743;55166000;55166286;55166980;55167158;55167537;55167911;55168759	+;+;+;+;+;+;+;+;+;+;+;+;+;+;+;+;+;+	3146	fibroblast growth factor receptor 4	2.47446	1.30711	1.78803e-16	3.6987e-14	3.33716	1.62396	1.97271	3.19716	1.60549	1.8425	1.92418	3.03708	2.92521	136	161	214	260	242	343	338	484	478
Scrn1	chr6;chr6;chr6;chr6;chr6;chr6;chr6;chr6	54508816;54512049;54520700;54522760;54525509;54534413;54548224;54566240	54509362;54512229;54520865;54522954;54525711;54534594;54548383;54566382	-;-;-;-;-;-;-;-	1777	secernin 1	-1.97739	-0.983596	2.63679e-16	5.37868e-14	6.04382	7.16714	7.11206	5.94604	6.59639	6.77361	6.70947	5.91355	5.76968	6351	5681	6815	7942	6681	2240	2273	3556	3435
Igfbp3	chr11;chr11;chr11;chr11;chr11	7206091;7208369;7209459;7210019;7213385	7207506;7208508;7209578;7210245;7213923	-;-;-;-;-	2442	insulin-like growth factor binding protein 3	-2.63867	-1.39981	2.92757e-16	5.89002e-14	5.06692	6.14913	6.20003	4.88985	6.59491	6.38702	5.93883	4.78918	4.73021	3136	3019	6808	6075	3916	1138	1093	1631	1671
Neurod6	chr6;chr6	55677819;55680964	55679671;55681263	-;-	2153	neurogenic differentiation 6	-1.96166	-0.972078	9.77882e-16	1.94083e-13	9.15054	9.97033	10.1557	9.19517	10.0193	10.1843	10.1115	9.09012	9.04628	44330	46846	73095	84464	70625	19297	21613	32154	33290
Gas1	chr13	60174405	60177535	-	3131	growth arrest specific 1	-2.36003	-1.23881	1.05615e-15	2.06822e-13	5.01531	6.23181	6.08261	5.17186	5.52908	6.02325	5.72563	4.44526	4.32758	3321	2783	3252	4721	3378	1098	1329	1285	1264
Dapp1	chr3;chr3;chr3;chr3;chr3;chr3;chr3;chr3;chr3	137931006;137935582;137937737;137939137;137940861;137949647;137961442;137965881;137981319	137933189;137935669;137937822;137939199;137940908;137949777;137961575;137966003;137981549	-;-;-;-;-;-;-;-;-	3088	dual adaptor for phosphotyrosine and 3-phosphoinositides 1	-2.47457	-1.30718	1.19218e-15	2.30388e-13	1.10737	2.56336	2.62416	1.15611	2.67345	2.49541	2.37553	1.45076	1.19632	261	253	449	409	331	73	82	161	144
Chodl	chr16;chr16;chr16;chr16;chr16;chr16	78930948;78941225;78941647;78944571;78946661;78950357	78931447;78941534;78941804;78944657;78946763;78951728	+;+;+;+;+;+	2530	chondrolectin	-3.20788	-1.68162	1.36535e-15	2.60427e-13	0.411333	2.343	2.3693	0.657777	3.03006	2.33529	2.4601	1.1428	0.969404	224	212	575	366	351	45	58	130	123
Ogfrl1	chr1;chr1;chr1;chr1;chr1;chr1;chr1	23366424;23375730;23375988;23376171;23378726;23378972;23382815	23370448;23375875;23376054;23376249;23378804;23379058;23383175	-;-;-;-;-;-;-	4844	opioid growth factor receptor-like 1	1.90066	0.926504	1.52475e-15	2.87102e-13	6.37906	5.30846	5.29131	6.34397	5.66931	5.58576	5.75898	6.57331	6.39723	1751	1608	3584	3486	3457	2826	2995	5618	5307
Rasgrp1	chr2;chr2;chr2;chr2;chr2;chr2;chr2;chr2;chr2;chr2;chr2;chr2;chr2;chr2;chr2;chr2;chr2	117279993;117284853;117286072;117286842;117287824;117288617;117289345;117290316;117291666;117293754;117294709;117298462;117300443;117301961;117305776;117338276;117342675	117282676;117285232;117286224;117286878;117287968;117288726;117289449;117290396;117291941;117293870;117294882;117298615;117300574;117302021;117305883;117338460;117342877	-;-;-;-;-;-;-;-;-;-;-;-;-;-;-;-;-	5105	RAS guanyl releasing protein 1	3.24187	1.69683	1.65982e-15	3.08579e-13	4.36597	3.07428	2.62416	4.08596	2.8851	2.63313	3.24505	5.10201	4.67209	372	253	520	450	605	700	626	2026	1605
Dusp14	chr11;chr11;chr11	84048045;84050832;84068270	84049310;84050920;84068357	-;-;-	1443	dual specificity phosphatase 14	-2.53936	-1.34447	2.07878e-15	3.81638e-13	2.86955	3.96938	3.91432	2.92571	4.10895	4.15403	3.83533	2.39944	2.49226	692	619	1215	1292	911	248	280	311	354
Msx3	chr7;chr7	140046157;140048786	140048140;140049088	-;-	2287	msh homeobox 3	-5.58962	-2.48275	2.50297e-15	4.53841e-13	-2.46321	-0.412346	-0.307216	-3.14403	0.920647	0.347101	0.257093	-2.2651	-1.70659	33	33	133	92	76	6	4	12	19
Wnt7b	chr15;chr15;chr15;chr15;chr15;chr15;chr15;chr15;chr15;chr15;chr15;chr15	85535437;85535437;85535437;85543669;85543669;85543669;85558903;85558903;85558903;85577508;85580251;85581380	85537868;85537868;85537868;85543940;85543940;85543940;85559129;85559129;85559129;85578070;85580729;85581821	-;-;-;-;-;-;-;-;-;-;-;-	4415	wingless-type MMTV integration site family, member 7B	-2.31427	-1.21056	2.82261e-15	5.05556e-13	7.28979	8.48152	8.30166	7.18898	7.89209	8.47823	8.35313	6.91451	7.0896	15795	12958	16731	25887	20876	5313	5380	7117	8576
Gpc5	chr14;chr14;chr14;chr14;chr14;chr14;chr14;chr14	115092215;115133147;115369532;115399146;115428139;115552215;115788173;116524280	115092788;115133308;115370226;115399279;115428264;115552335;115788332;116525192	+;+;+;+;+;+;+;+	2885	glypican 5	3.59336	1.84533	3.26971e-15	5.7858e-13	0.130021	-1.27941	-2.15977	0.500725	-0.57359	-1.16663	-0.628509	0.991133	1.01547	18	9	47	32	41	37	52	117	127
Hs3st5	chr10;chr10;chr10;chr10;chr10;chr10;chr10;chr10;chr10;chr10;chr10;chr10;chr10;chr10;chr10	36506807;36506807;36506807;36554014;36628245;36628245;36628245;36701930;36701930;36828671;36828671;36828671;36832578;36832578;36832578	36507615;36507615;36507615;36554072;36628410;36628410;36628410;36702034;36702034;36828809;36828809;36828809;36834394;36834394;36834394	+;+;+;+;+;+;+;+;+;+;+;+;+;+;+	3095	heparan sulfate (glucosamine) 3-O-sulfotransferase 5	-2.12101	-1.08475	6.38011e-15	1.11553e-12	2.06578	3.31307	3.28463	2.05455	3.63715	3.66585	3.7952	2.78371	2.67198	439	400	876	921	886	142	153	406	401
Tshz2	chr2;chr2	169633646;169883526	169633779;169888504	+;+	5113	teashirt zinc finger family member 2	4.07687	2.02746	1.01072e-14	1.7464e-12	5.85487	4.41116	3.98036	5.66064	3.02504	3.71813	4.09008	6.05524	6.11995	940	648	573	955	1087	1965	1865	3923	4379
Ccdc63	chr5;chr5;chr5;chr5;chr5;chr5;chr5;chr5;chr5;chr5;chr5;chr5;chr5;chr5;chr5;chr5;chr5;chr5;chr5;chr5;chr5;chr5;chr5;chr5;chr5;chr5;chr5;chr5;chr5;chr5;chr5;chr5;chr5;chr5;chr5;chr5;chr5;chr5	122108052;122108052;122108052;122109172;122109172;122109172;122110860;122110860;122110860;122113134;122113134;122113134;122116810;122116810;122116810;122120918;122120918;122120918;122122726;122122726;122122726;122124926;122124926;122124926;122127407;122127407;122127407;122129079;122129723;122129723;122129723;122130289;122130289;122130289;122134719;122134719;122134719;122137864	122108275;122108247;122108247;122109375;122109375;122109375;122111052;122111052;122111052;122113208;122113208;122113208;122117030;122117030;122117030;122121099;122121099;122121099;122122907;122122907;122122907;122125045;122125045;122125045;122127596;122127596;122127596;122129198;122129892;122129892;122129955;122130405;122130405;122130405;122134893;122134893;122134893;122138062	-;-;-;-;-;-;-;-;-;-;-;-;-;-;-;-;-;-;-;-;-;-;-;-;-;-;-;-;-;-;-;-;-;-;-;-;-;-	2435	coiled-coil domain containing 63	5.66061	2.50096	1.9737e-14	3.37067e-12	-1.07143	-3.08577	-4.22862	-0.733846	-2.40192	-3.51797	-2.94399	-0.414223	-0.5405	5	2	13	6	8	16	22	44	43
Hic1	chr11;chr11;chr11;chr11	75164565;75164565;75167894;75169003	75167544;75167544;75168152;75170255	-;-;-;-	4492	hypermethylated in cancer 1	3.7571	1.90962	3.34991e-14	5.65519e-12	3.43469	1.95391	1.83179	3.25977	0.134721	1.05989	1.04023	3.20823	2.94022	171	146	77	151	131	367	353	545	483
Slc14a2	chr18;chr18;chr18;chr18;chr18;chr18;chr18;chr18;chr18;chr18;chr18;chr18;chr18;chr18;chr18;chr18;chr18;chr18;chr18;chr18;chr18;chr18;chr18;chr18;chr18;chr18;chr18;chr18;chr18;chr18;chr18;chr18;chr18;chr18;chr18;chr18;chr18;chr18;chr18;chr18;chr18;chr18;chr18;chr18;chr18;chr18;chr18;chr18;chr18;chr18;chr18;chr18;chr18	78146144;78146144;78150394;78150394;78153998;78153998;78155507;78155507;78157178;78157178;78158237;78158237;78158977;78158977;78159864;78159864;78160758;78160758;78163096;78163096;78178479;78183241;78183241;78183461;78184123;78184123;78184123;78184546;78184546;78184546;78185739;78185739;78185739;78192091;78192091;78192091;78195726;78195726;78195726;78205702;78205702;78205702;78206253;78206894;782…	78147140;78147140;78150443;78150443;78154132;78154132;78155654;78155654;78157370;78157370;78158365;78158365;78159166;78159166;78160023;78160023;78160840;78160840;78163221;78163221;78179172;78183635;78183635;78183635;78184172;78184172;78184172;78184680;78184680;78184680;78185886;78185886;78185886;78192283;78192283;78192283;78195854;78195854;78195854;78205891;78205891;78205891;78206440;78207074;782…	-;-;-;-;-;-;-;-;-;-;-;-;-;-;-;-;-;-;-;-;-;-;-;-;-;-;-;-;-;-;-;-;-;-;-;-;-;-;-;-;-;-;-;-;-;-;-;-;-;-;-;-;-	5147	solute carrier family 14 (urea transporter), member 2	-2.50759	-1.3263	5.27574e-14	8.8051e-12	1.12696	2.10574	2.43574	1.02765	2.0183	2.05828	1.95365	0.779513	0.368511	190	222	285	302	247	74	75	101	81
Cxxc4	chr3;chr3;chr3;chr3	134236495;134236812;134239403;134258053	134236686;134236887;134240715;134262089	+;+;+;+	5618	CXXC finger 4	2.39929	1.26261	6.06833e-14	1.00141e-11	5.46341	4.51761	4.50611	5.38723	4.71695	4.69964	5.10046	6.43856	6.3466	1012	933	1852	1886	2190	1498	1543	5117	5124
Pdzrn3	chr6;chr6;chr6;chr6;chr6;chr6;chr6;chr6;chr6;chr6	101149607;101153219;101154194;101155870;101156914;101169134;101172200;101354394;101362139;101377166	101152068;101153335;101154295;101155932;101157012;101169221;101172447;101354501;101362225;101377897	-;-;-;-;-;-;-;-;-;-	4106	PDZ domain containing RING finger 3	-2.14263	-1.09938	1.00316e-13	1.63704e-11	5.17789	6.45177	6.39296	5.16315	5.6231	6.15459	6.02081	4.92094	5.0293	3868	3451	3471	5171	4145	1229	1321	1787	2056
Plxnd1	chr6;chr6;chr6;chr6;chr6;chr6;chr6;chr6;chr6;chr6;chr6;chr6;chr6;chr6;chr6;chr6;chr6;chr6;chr6;chr6;chr6;chr6;chr6;chr6;chr6;chr6;chr6;chr6;chr6;chr6;chr6;chr6;chr6;chr6;chr6;chr6	115954811;115956005;115956595;115957526;115958527;115958989;115959310;115959777;115959918;115960426;115960716;115962341;115962695;115963231;115963891;115964076;115965857;115966494;115966737;115967185;115967357;115967749;115967971;115968668;115969308;115969876;115970159;115972472;115975951;115976370;115976570;115977943;115978158;115978479;115980578;115993489	115955856;115956079;115956735;115957673;115958690;115959093;115959344;115959840;115960021;115960582;115960862;115962539;115962825;115963335;115964003;115964183;115965971;115966643;115966994;115967275;115967524;115967888;115968070;115968819;115969462;115969969;115970248;115972576;115976053;115976478;115976747;115978072;115978258;115978610;115980754;115995005	-;-;-;-;-;-;-;-;-;-;-;-;-;-;-;-;-;-;-;-;-;-;-;-;-;-;-;-;-;-;-;-;-;-;-;-	6907	plexin D1	1.91625	0.938287	1.09044e-13	1.75993e-11	8.28187	7.59725	7.37822	8.23241	6.94336	7.01169	7.18506	8.17033	8.09034	8557	6832	8668	9367	9290	10568	11089	16996	17161
Hs3st4	chr7;chr7	123983181;124396826	123983893;124398989	+;+	2877	heparan sulfate (glucosamine) 3-O-sulfotransferase 4	-1.78324	-0.834497	1.70028e-13	2.71434e-11	5.50891	6.267	6.22561	5.31437	6.36573	6.50287	6.58765	5.66924	5.6337	3403	3073	5808	6583	6140	1546	1467	3002	3126
Ccna1	chr3;chr3;chr3;chr3;chr3;chr3;chr3;chr3;chr3;chr3;chr3;chr3;chr3;chr3;chr3;chr3;chr3;chr3	55045469;55045469;55045967;55045967;55047209;55047209;55048408;55048408;55049678;55049678;55050546;55050546;55050849;55050849;55054333;55054333;55054949;55054965	55045708;55045708;55046100;55046100;55047322;55047322;55048612;55048612;55049901;55049901;55050670;55050670;55051095;55051095;55054518;55054521;55055055;55055055	-;-;-;-;-;-;-;-;-;-;-;-;-;-;-;-;-;-	1585	cyclin A1	2.803	1.48697	1.74312e-13	2.75281e-11	1.78674	0.321052	0.551549	2.18073	0.865503	0.667976	0.159307	1.92651	2.12304	55	60	128	115	71	117	167	224	274
Medag	chr5;chr5;chr5;chr5;chr5	149411806;149422134;149426934;149427221;149429787	149412255;149422243;149427046;149427506;149431703	+;+;+;+;+	2876	mesenteric estrogen dependent adipogenesis	-2.93941	-1.55553	1.84424e-13	2.88153e-11	-0.0342972	1.23761	1.50043	0.292874	1.74646	1.74508	1.49778	0.0308549	-0.295867	104	116	236	243	180	33	45	60	51
Slc24a3	chr2;chr2;chr2;chr2;chr2;chr2;chr2;chr2;chr2;chr2;chr2;chr2;chr2;chr2;chr2;chr2;chr2	145242611;145244961;145448506;145512754;145518402;145518844;145580972;145591158;145598341;145602472;145604422;145606597;145613523;145616599;145617834;145635373;145640215	145242655;145245089;145448582;145512828;145518486;145518947;145581046;145591183;145598394;145602605;145604582;145606867;145613689;145616713;145617946;145635438;145641939	+;+;+;+;+;+;+;+;+;+;+;+;+;+;+;+;+	3422	solute carrier family 24 (sodium/potassium/calcium exchanger), member 3	2.47165	1.30548	2.0518e-13	3.17209e-11	5.10939	3.99827	3.72805	5.03416	3.59709	3.75245	3.84794	5.44229	4.71895	706	544	852	978	919	1172	1208	2565	1658
Zfp385b	chr2;chr2;chr2;chr2;chr2;chr2;chr2;chr2;chr2;chr2;chr2;chr2;chr2;chr2;chr2;chr2;chr2;chr2;chr2;chr2;chr2;chr2;chr2;chr2;chr2;chr2	77410627;77410627;77410627;77413954;77413954;77413954;77414573;77414573;77414573;77415730;77415730;77415730;77450151;77450151;77450151;77476735;77476735;77476735;77503540;77503540;77503540;77519428;77703056;77719451;77720552;77816552	77412140;77412140;77412140;77414055;77414055;77414055;77414751;77414751;77414751;77415975;77415975;77415975;77450313;77450313;77450313;77476845;77476845;77476845;77503682;77503682;77503682;77519666;77703272;77719786;77720699;77816816	-;-;-;-;-;-;-;-;-;-;-;-;-;-;-;-;-;-;-;-;-;-;-;-;-;-	3663	zinc finger protein 385B	2.89461	1.53337	2.42506e-13	3.71009e-11	3.49623	2.14317	2.36249	3.5676	1.28243	1.83695	2.17496	3.66675	3.41856	195	211	171	259	288	383	437	749	673
Slc44a5	chr3;chr3;chr3;chr3;chr3;chr3;chr3;chr3;chr3;chr3;chr3;chr3;chr3;chr3;chr3;chr3;chr3;chr3;chr3;chr3;chr3;chr3	153973436;154171569;154205058;154222760;154234053;154239075;154240285;154243111;154243530;154247705;154250948;154253641;154256499;154257748;154258247;154258976;154261285;154262884;154263992;154264183;154265459;154269983	153973798;154171617;154205131;154222844;154234137;154239200;154240345;154243234;154243613;154247817;154251079;154253740;154256591;154257835;154258509;154259070;154261388;154262957;154264062;154264271;154265543;154271720	+;+;+;+;+;+;+;+;+;+;+;+;+;+;+;+;+;+;+;+;+;+	4096	solute carrier family 44, member 5	2.13437	1.09381	3.1136e-13	4.71438e-11	5.78338	4.75737	4.70643	5.69352	4.35801	4.66088	4.97099	5.89271	5.80495	1195	1072	1444	1836	2002	1870	1908	3505	3520
Phf19	chr2;chr2;chr2;chr2;chr2;chr2;chr2;chr2;chr2;chr2;chr2;chr2;chr2;chr2;chr2	34893755;34897057;34898074;34898924;34899583;34901060;34903136;34903352;34904055;34905450;34906458;34907005;34911164;34911617;34913941	34896061;34897152;34898159;34899011;34899744;34901127;34903256;34903420;34904150;34905598;34906558;34907100;34911245;34911802;34913976	-;-;-;-;-;-;-;-;-;-;-;-;-;-;-	3743	PHD finger protein 19	-2.81823	-1.49479	3.61984e-13	5.42496e-11	1.10737	2.9059	3.01595	1.38308	2.06799	2.72316	2.71538	1.23918	1.17618	331	332	295	479	419	73	96	139	142
Gpc4	chrX;chrX;chrX;chrX;chrX;chrX;chrX;chrX;chrX	52053018;52053817;52054446;52056660;52056901;52062858;52074294;52091642;52164616	52053726;52053992;52054582;52056806;52057031;52063023;52074685;52091800;52164923	-;-;-;-;-;-;-;-;-	2325	glypican 4	-2.30912	-1.20734	3.76803e-13	5.59001e-11	4.96858	5.88206	5.85876	5.05196	6.1363	5.94153	5.85698	4.42832	4.53353	2606	2383	4954	4461	3700	1063	1223	1270	1458
Adcy8	chr15;chr15;chr15;chr15;chr15;chr15;chr15;chr15;chr15;chr15;chr15;chr15;chr15;chr15;chr15;chr15;chr15;chr15;chr15;chr15;chr15;chr15;chr15;chr15;chr15;chr15;chr15;chr15;chr15;chr15;chr15;chr15;chr15;chr15;chr15	64699035;64699035;64701991;64701991;64704151;64704151;64704658;64704658;64716030;64716030;64725453;64725453;64737390;64737390;64744841;64746897;64746897;64754784;64754784;64767807;64767807;64783724;64783724;64787306;64787306;64806628;64806628;64815307;64815307;64822192;64822192;64871654;64871654;64920152;64920152	64699620;64699620;64702105;64702105;64704243;64704243;64704804;64704804;64716188;64716188;64725531;64725531;64737562;64737562;64744930;64747098;64747098;64754884;64754884;64768004;64768004;64783994;64783994;64787464;64787464;64806755;64806755;64815418;64815418;64822322;64822322;64871803;64871803;64922296;64922296	-;-;-;-;-;-;-;-;-;-;-;-;-;-;-;-;-;-;-;-;-;-;-;-;-;-;-;-;-;-;-;-;-;-;-	5039	adenylate cyclase 8	2.30842	1.20691	4.70333e-13	6.90779e-11	3.64629	2.5411	2.41613	3.98579	2.33076	2.2543	2.70155	3.41723	3.64422	257	219	354	346	415	425	584	630	787
Fabp7	chr10;chr10;chr10;chr10	57784923;57785506;57786265;57788123	57785081;57785678;57786366;57788450	+;+;+;+	762	fatty acid binding protein 7, brain	-3.06493	-1.61586	4.76365e-13	6.9271e-11	6.9973	8.45367	8.49253	6.90543	9.51664	8.76341	8.4278	7.20904	7.35078	15493	14791	51590	31545	21985	4338	4420	8729	10278
Esrrb	chr12;chr12;chr12;chr12;chr12;chr12;chr12;chr12;chr12;chr12;chr12;chr12;chr12;chr12	86361117;86421644;86470146;86470146;86488547;86488547;86505815;86505815;86506349;86506349;86514281;86514281;86518821;86518821	86361538;86421964;86470555;86470555;86488663;86488663;86505925;86505925;86506510;86506510;86514550;86514550;86521628;86521628	+;+;+;+;+;+;+;+;+;+;+;+;+;+	4621	estrogen related receptor, beta	3.06663	1.61665	5.35118e-13	7.70517e-11	-0.376407	-1.9796	-1.87571	0.0872638	-0.955213	-0.847708	-1.1238	0.58131	0.535885	11	11	36	40	29	26	39	88	91
Grp	chr18;chr18;chr18	65873479;65879910;65886217	65873751;65880151;65886596	+;+;+	895	gastrin releasing peptide	4.74863	2.24751	6.30716e-13	8.99352e-11	2.47788	-0.647795	-0.031132	1.53932	1.09378	0.408282	-0.181481	2.70339	2.63925	28	40	150	96	56	189	107	384	392
Mfge8	chr7;chr7;chr7;chr7;chr7;chr7;chr7;chr7;chr7;chr7;chr7;chr7;chr7;chr7;chr7;chr7;chr7;chr7;chr7	79133768;79133768;79134652;79134652;79136657;79136657;79141645;79141645;79142402;79142402;79142869;79142869;79143278;79145247;79145247;79145622;79145622;79148895;79148895	79134546;79134546;79134801;79134801;79136841;79136841;79141789;79141789;79142554;79142554;79143050;79143050;79143388;79145378;79145378;79145744;79145744;79149060;79149060	-;-;-;-;-;-;-;-;-;-;-;-;-;-;-;-;-;-;-	2126	milk fat globule-EGF factor 8 protein	-1.81822	-0.86253	7.91042e-13	1.11712e-10	5.36168	6.23875	6.18611	5.37879	5.88014	6.19719	5.91842	5.14134	5.11179	3337	2990	4148	5326	3861	1396	1534	2082	2177
Ablim1	chr19;chr19;chr19;chr19;chr19;chr19;chr19;chr19;chr19;chr19;chr19;chr19;chr19;chr19;chr19;chr19;chr19;chr19;chr19;chr19;chr19;chr19;chr19;chr19;chr19;chr19;chr19;chr19;chr19;chr19;chr19;chr19;chr19;chr19;chr19;chr19;chr19;chr19;chr19;chr19;chr19;chr19;chr19;chr19;chr19;chr19;chr19;chr19;chr19;chr19;chr19;chr19;chr19;chr19;chr19;chr19;chr19;chr19;chr19;chr19;chr19;chr19;chr19;chr19;chr19;chr19;chr…	57033264;57033264;57033264;57033264;57033264;57033264;57039407;57039407;57039407;57039407;57039407;57039407;57040487;57040487;57040487;57040487;57040487;57040487;57041910;57041910;57041910;57041910;57041910;57041910;57042997;57042997;57042997;57042997;57042997;57042997;57043796;57043796;57043796;57043796;57043796;57043796;57044881;57044881;57044881;57044881;57044881;57044881;57046925;57046925;570…	57037337;57037337;57037337;57037337;57037337;57037337;57039487;57039487;57039487;57039487;57039487;57039487;57040564;57040564;57040564;57040564;57040564;57040564;57041975;57041975;57041975;57041975;57041975;57041975;57043061;57043061;57043061;57043061;57043061;57043061;57043898;57043898;57043898;57043898;57043898;57043898;57044972;57044972;57044972;57044972;57044972;57044972;57047065;57047065;570…	-;-;-;-;-;-;-;-;-;-;-;-;-;-;-;-;-;-;-;-;-;-;-;-;-;-;-;-;-;-;-;-;-;-;-;-;-;-;-;-;-;-;-;-;-;-;-;-;-;-;-;-;-;-;-;-;-;-;-;-;-;-;-;-;-;-;-;-;-;-;-;-;-;-;-;-;-;-;-;-;-;-;-;-;-;-;-;-;-;-;-;-;-;-;-;-;-;-;-;-;-;-;-;-;-;-;-;-;-;-;-;-;-;-;-;-;-;-;-;-;-;-;-;-;-;-;-;-	7233	actin-binding LIM protein 1	2.11539	1.08092	1.03099e-12	1.4421e-10	8.10783	7.04687	7.09469	8.07359	6.56925	7.04307	7.24811	8.17947	8.04126	5843	5613	6688	9573	9705	9367	9933	17104	16587
Nfe2l3	chr6;chr6;chr6;chr6	51432670;51450967;51456594;51457230	51433413;51451143;51456677;51458768	+;+;+;+	2544	nuclear factor, erythroid derived 2, like 3	-2.05742	-1.04084	1.14169e-12	1.58189e-10	4.11695	5.22625	5.2006	4.12908	5.58135	5.31629	5.42262	4.1919	4.65763	1654	1510	3372	2892	2738	589	645	1078	1589
Ptpre	chr7;chr7;chr7;chr7;chr7;chr7;chr7;chr7;chr7;chr7;chr7;chr7;chr7;chr7;chr7;chr7;chr7;chr7;chr7;chr7;chr7	135537824;135601465;135643858;135651753;135652090;135653893;135659053;135663244;135663939;135664987;135667551;135668997;135669722;135670699;135671108;135672745;135674248;135678205;135679093;135681552;135683232	135538116;135601487;135643976;135651846;135652163;135654029;135659143;135663320;135663975;135665084;135667670;135669160;135669857;135670848;135671201;135672821;135674382;135678330;135679259;135681687;135686294	+;+;+;+;+;+;+;+;+;+;+;+;+;+;+;+;+;+;+;+;+	5411	protein tyrosine phosphatase, receptor type, E	3.05141	1.60947	1.45496e-12	1.9971e-10	4.41858	3.34555	2.83578	4.33697	2.1942	2.44521	3.04054	4.56786	4.41072	449	293	322	395	525	726	745	1399	1339
Bcl6	chr16;chr16;chr16;chr16;chr16;chr16;chr16;chr16;chr16;chr16	23965052;23968060;23968307;23969906;23971415;23972245;23974813;23977515;23978551;23988575	23966268;23968197;23968437;23970073;23971599;23973219;23975034;23977686;23978589;23988612	-;-;-;-;-;-;-;-;-;-	3285	B cell leukemia/lymphoma 6	-2.04292	-1.03064	2.06803e-12	2.81233e-10	3.84859	4.71573	4.91177	3.9709	4.71773	4.8866	4.96304	3.87608	3.55931	1161	1236	1853	2147	1991	489	578	866	742
1810041L15Rik	chr15;chr15;chr15;chr15;chr15	84379203;84406446;84417100;84420137;84446999	84384392;84406763;84417313;84420232;84447097	-;-;-;-;-	5917	RIKEN cDNA 1810041L15 gene	2.80889	1.49	2.56564e-12	3.45702e-10	6.75134	5.42398	5.28501	6.85123	4.21864	4.96441	5.30236	6.6193	6.19317	1897	1601	1311	2266	2519	3658	4257	5800	4607
Robo1	chr16;chr16;chr16;chr16;chr16;chr16;chr16;chr16;chr16;chr16;chr16;chr16;chr16;chr16;chr16;chr16;chr16;chr16;chr16;chr16;chr16;chr16;chr16;chr16;chr16;chr16;chr16;chr16;chr16	72663149;72742126;72904630;72933213;72933674;72935659;72960081;72962154;72970167;72971980;72972208;72972471;72977686;72978560;72979845;72983709;72989599;72993667;72995117;73001919;73004410;73006824;73009612;73012875;73024132;73027757;73035659;73042991;73044348	72664194;72742452;72904787;72933333;72933812;72935786;72960205;72962325;72970372;72972061;72972376;72972637;72977807;72978791;72979966;72983880;72989796;72993693;72995159;73002073;73004745;73006931;73009756;73013123;73024538;73027909;73035967;73043187;73046100	+;+;+;+;+;+;+;+;+;+;+;+;+;+;+;+;+;+;+;+;+;+;+;+;+;+;+;+;+	7568	roundabout guidance receptor 1	2.79613	1.48343	3.30168e-12	4.40834e-10	10.155	8.77736	8.7056	10.1546	7.53528	8.32236	8.62218	9.92524	9.59641	19390	17145	13065	23236	25156	38715	42027	57363	48744
6330403A02Rik	chr1;chr1;chr1;chr1	180432373;180439106;180442544;180483128	180438363;180439114;180442723;180483504	-;-;-;-	6557	NA	2.43004	1.28098	3.40865e-12	4.51017e-10	6.14695	5.18556	5.00771	5.96871	4.73167	5.1875	5.3279	6.80483	6.46363	1608	1321	1871	2645	2564	2406	2309	6596	5557
D030068K23Rik	chr8;chr8;chr8;chr8;chr8;chr8;chr8;chr8;chr8;chr8	109075222;109075474;109171821;109177693;109179299;109223134;109229149;109237030;109249857;109251104	109075368;109075744;109172046;109177814;109179326;109223179;109229285;109237126;109249923;109253639	+;+;+;+;+;+;+;+;+;+	3677	RIKEN cDNA D030068K23 gene	1.96649	0.975625	4.7528e-12	6.23254e-10	3.99434	2.94034	3.05028	4.02478	2.55993	2.91981	2.97595	3.80962	3.73821	339	340	415	549	502	541	600	827	840
Mical2	chr7;chr7;chr7;chr7;chr7;chr7;chr7;chr7;chr7;chr7;chr7;chr7;chr7;chr7;chr7;chr7;chr7;chr7;chr7;chr7;chr7;chr7;chr7;chr7;chr7;chr7;chr7;chr7;chr7;chr7;chr7;chr7;chr7;chr7;chr7;chr7;chr7;chr7;chr7;chr7;chr7;chr7;chr7;chr7;chr7;chr7	112225836;112225836;112235347;112235347;112271230;112271230;112303588;112303588;112307004;112307004;112309426;112309426;112311316;112311316;112314972;112314972;112318386;112318386;112319712;112319712;112320607;112320607;112321346;112321346;112322516;112322516;112323478;112323478;112323975;112323975;112328652;112328652;112331896;112331896;112333829;112334938;112335329;112336849;112345246;112346722…	112226021;112226021;112235419;112235419;112271569;112271569;112303795;112303795;112307120;112307120;112309527;112309527;112311471;112311471;112315072;112315072;112318643;112318643;112319827;112319827;112320733;112320733;112321436;112321436;112322663;112322663;112323677;112323677;112324081;112324081;112328720;112328720;112332039;112332039;112333954;112335156;112335430;112336974;112345353;112346908…	+;+;+;+;+;+;+;+;+;+;+;+;+;+;+;+;+;+;+;+;+;+;+;+;+;+;+;+;+;+;+;+;+;+;+;+;+;+;+;+;+;+;+;+;+;+	7370	microtubule associated monooxygenase, calponin and LIM domain containing 2	4.60613	2.20355	5.31145e-12	6.90348e-10	6.06238	3.90328	4.32692	6.28146	2.71459	4.17509	4.50966	6.26405	6.36451	661	824	462	1311	1454	2269	2868	4534	5188
Nsg2	chr11;chr11;chr11;chr11;chr11;chr11;chr11;chr11;chr11;chr11;chr11;chr11;chr11;chr11;chr11	32000419;32000700;32001277;32001731;32001731;32001731;32017651;32017651;32017651;32055013;32055013;32055013;32057443;32057443;32057443	32000596;32000741;32001314;32001880;32001880;32001880;32017734;32017734;32017734;32055123;32055123;32055123;32059211;32059211;32059211	+;+;+;+;+;+;+;+;+;+;+;+;+;+;+	2372	neuron specific gene family member 2	1.84629	0.884631	5.54623e-12	7.14539e-10	11.3682	10.4719	10.4036	11.3657	10.9884	10.7286	10.6327	11.5662	11.7081	62760	55628	143092	123169	101359	89759	97299	178903	210674
Nab2	chr10;chr10;chr10;chr10;chr10;chr10;chr10;chr10;chr10;chr10;chr10;chr10;chr10	127660918;127660918;127662731;127663132;127663132;127663350;127663350;127663740;127663740;127664265;127664265;127666376;127666376	127661779;127661779;127662922;127663264;127663264;127663401;127663401;127663873;127663873;127665138;127665138;127666703;127666703	-;-;-;-;-;-;-;-;-;-;-;-;-	2575	Ngfi-A binding protein 2	1.95731	0.968875	6.37565e-12	8.14254e-10	4.55135	3.68205	3.48303	4.34854	3.26127	3.56199	3.44918	4.58324	4.3692	567	459	675	857	697	796	751	1414	1301
Cybrd1	chr2;chr2;chr2;chr2	71118054;71129653;71137489;71138342	71118312;71129861;71137643;71142926	+;+;+;+	5208	cytochrome b reductase 1	-2.96446	-1.56777	7.3617e-12	9.3208e-10	1.06738	2.9059	2.3349	0.63276	2.64753	2.53367	2.55928	1.50346	0.768867	331	207	441	420	376	71	57	167	107
Plk3	chr4;chr4;chr4;chr4;chr4;chr4;chr4;chr4;chr4;chr4;chr4;chr4;chr4;chr4;chr4	117128655;117129286;117129960;117130243;117130508;117130724;117131062;117131373;117131610;117131901;117132727;117132905;117133189;117133395;117133652	117129178;117129399;117130089;117130405;117130591;117130817;117131153;117131499;117131808;117131996;117132814;117133034;117133305;117133502;117133952	-;-;-;-;-;-;-;-;-;-;-;-;-;-;-	2367	polo-like kinase 3	2.31228	1.20932	9.38355e-12	1.17407e-09	4.21858	3.0665	3.19156	4.46827	2.31438	3.06936	2.92032	4.01414	3.99399	370	375	350	609	483	632	816	953	1003
Ajap1	chr4;chr4;chr4;chr4;chr4;chr4	153373221;153382207;153384806;153386426;153432048;153482129	153374317;153382337;153385048;153386513;153432853;153482830	-;-;-;-;-;-	3067	adherens junction associated protein 1	2.09767	1.06879	9.43288e-12	1.17407e-09	3.94278	3.05083	2.96737	3.82116	2.88232	2.89331	3.06775	4.37981	3.9323	366	321	519	539	535	522	521	1228	961
Mcm3	chr1;chr1;chr1;chr1;chr1;chr1;chr1;chr1;chr1;chr1;chr1;chr1;chr1;chr1;chr1;chr1;chr1	20803014;20804817;20805263;20805797;20806742;20808721;20809596;20810058;20811965;20812564;20812961;20814399;20814689;20816649;20817243;20817793;20820131	20803654;20804907;20805339;20805900;20806882;20808871;20809722;20810232;20812173;20812695;20813114;20814507;20814927;20816779;20817451;20817905;20820213	-;-;-;-;-;-;-;-;-;-;-;-;-;-;-;-;-	2886	minichromosome maintenance complex component 3	-1.95919	-0.970258	1.17582e-11	1.4512e-09	5.38526	6.30301	6.23729	5.51765	6.24697	6.13379	5.7797	4.933	5.00381	3489	3098	5349	5097	3507	1419	1689	1802	2020
Glt28d2	chr3;chr3	85869846;85887127	85872190;85887518	-;-	2737	glycosyltransferase 28 domain containing 2	-2.36397	-1.24121	1.19643e-11	1.46433e-09	-0.270113	1.12236	0.94734	-0.242317	1.91888	1.9128	1.62777	0.497187	0.727953	96	79	266	273	197	28	31	83	104
Acsbg1	chr9;chr9;chr9;chr9;chr9;chr9;chr9;chr9;chr9;chr9;chr9;chr9;chr9;chr9	54604997;54609016;54609695;54614736;54615867;54618022;54621866;54622437;54622676;54627431;54627870;54628406;54642596;54661549	54605476;54609262;54609834;54614953;54616097;54618203;54622042;54622586;54622756;54627551;54627958;54628626;54642696;54661885	-;-;-;-;-;-;-;-;-;-;-;-;-;-	2775	acyl-CoA synthetase bubblegum family member 1	-2.51331	-1.32959	1.26817e-11	1.53931e-09	2.21051	3.9839	3.77756	2.21484	3.36828	3.9075	3.8542	2.76224	2.56763	699	563	727	1089	923	157	171	400	373
Fosl2	chr5;chr5;chr5;chr5	32136472;32146825;32150421;32152671	32136805;32147076;32150528;32157839	+;+;+;+	5863	fos-like antigen 2	1.76195	0.817171	1.64358e-11	1.97863e-09	6.52092	5.62259	5.59005	6.12992	5.41753	5.44778	5.4657	6.32602	6.33558	2177	1978	3010	3168	2821	3118	2582	4733	5085
Ptpn5	chr7;chr7;chr7;chr7;chr7;chr7;chr7;chr7;chr7;chr7;chr7;chr7;chr7;chr7;chr7;chr7;chr7;chr7;chr7;chr7;chr7;chr7;chr7;chr7;chr7;chr7;chr7;chr7	47077800;47077800;47079246;47079246;47079447;47079447;47081863;47081863;47082761;47082761;47083086;47083086;47086041;47086041;47088490;47088490;47089777;47089777;47090421;47090421;47090727;47090727;47091377;47091377;47112721;47112721;47132278;47133256	47078918;47078918;47079359;47079359;47079607;47079607;47081973;47081973;47082898;47082898;47083165;47083165;47086125;47086125;47088679;47088679;47090018;47090018;47090504;47090504;47090834;47090834;47091570;47091570;47112797;47112797;47132598;47133684	-;-;-;-;-;-;-;-;-;-;-;-;-;-;-;-;-;-;-;-;-;-;-;-;-;-;-;-	3453	protein tyrosine phosphatase, non-receptor type 5	1.73233	0.792716	2.15303e-11	2.57085e-09	7.51392	6.91673	6.82657	7.66806	6.33231	6.48323	6.62659	7.41593	7.25548	5339	4661	5675	6494	6308	6206	7499	10075	9621
Lmcd1	chr6;chr6;chr6;chr6;chr6;chr6	112273758;112305049;112310486;112315576;112328663;112329808	112273972;112305137;112310741;112315911;112328878;112330423	+;+;+;+;+;+	1728	LIM and cysteine-rich domains 1	-2.19714	-1.13563	2.19061e-11	2.59464e-09	1.60314	2.99049	2.94473	1.68028	2.86837	3.05748	2.71193	1.68933	2.0749	351	316	514	604	418	103	118	190	265
Hmga2	chr10;chr10;chr10;chr10;chr10	120361275;120374668;120462664;120473252;120475953	120364296;120374700;120462714;120473338;120476935	-;-;-;-;-	4176	high mobility group AT-hook 2	-2.57073	-1.36218	2.3408e-11	2.75034e-09	1.39272	3.01493	2.88892	1.20784	1.70936	2.19042	2.3223	1.03952	0.897429	357	304	230	331	319	89	85	121	117
Cbln4	chr2;chr2;chr2	172036336;172038974;172042017	172037567;172039090;172043466	-;-;-	2799	cerebellin 4 precursor protein	2.09055	1.06388	2.59459e-11	3.02435e-09	2.62288	1.43163	1.3152	2.55158	1.8121	2.14171	2.16995	3.11535	2.88856	119	102	247	320	287	209	216	511	466
Slit2	chr5;chr5;chr5;chr5;chr5;chr5;chr5;chr5;chr5;chr5;chr5;chr5;chr5;chr5;chr5;chr5;chr5;chr5;chr5;chr5;chr5;chr5;chr5;chr5;chr5;chr5;chr5;chr5;chr5;chr5;chr5;chr5;chr5;chr5;chr5;chr5;chr5;chr5;chr5;chr5;chr5;chr5;chr5;chr5;chr5;chr5;chr5;chr5;chr5;chr5;chr5;chr5;chr5;chr5;chr5;chr5;chr5;chr5;chr5;chr5;chr5;chr5;chr5;chr5;chr5;chr5;chr5;chr5;chr5;chr5;chr5;chr5;chr5;chr5;chr5;chr5;chr5;chr5;chr5;chr5…	47983155;47983155;47983155;47983155;47987839;47987839;47987839;47987839;47989120;47989120;47989120;47989120;48000309;48000309;48000309;48000309;48170155;48170155;48170155;48170155;48182246;48182246;48182246;48182246;48186496;48186496;48186496;48186496;48189429;48189429;48189429;48189429;48191003;48191003;48192193;48192193;48192193;48192193;48210756;48210756;48210756;48210756;48211283;48211283;482…	47985218;47985218;47985218;47985218;47987910;47987910;47987910;47987910;47989191;47989191;47989191;47989191;48000380;48000380;48000380;48000380;48170226;48170226;48170226;48170226;48182317;48182317;48182317;48182317;48186567;48186567;48186567;48186567;48189592;48189592;48189592;48189592;48191014;48191014;48192331;48192331;48192331;48192331;48210827;48210827;48210827;48210827;48211354;48211354;482…	+;+;+;+;+;+;+;+;+;+;+;+;+;+;+;+;+;+;+;+;+;+;+;+;+;+;+;+;+;+;+;+;+;+;+;+;+;+;+;+;+;+;+;+;+;+;+;+;+;+;+;+;+;+;+;+;+;+;+;+;+;+;+;+;+;+;+;+;+;+;+;+;+;+;+;+;+;+;+;+;+;+;+;+;+;+;+;+;+;+;+;+;+;+;+;+;+;+;+;+;+;+;+;+;+;+;+;+;+;+;+;+;+;+;+;+;+;+;+;+;+;+;+;+;+;+;+;+	8555	slit homolog 2 (Drosophila)	2.49372	1.3183	3.8817e-11	4.48902e-09	5.94452	4.80719	4.67652	5.89632	3.83671	4.50594	4.81034	5.99479	5.73955	1237	1050	1006	1649	1791	2091	2196	3762	3364
Colgalt2	chr1;chr1;chr1;chr1;chr1;chr1;chr1;chr1;chr1;chr1;chr1;chr1	152399867;152468449;152471688;152473095;152484838;152489780;152495802;152499905;152502958;152504078;152506793;152508512	152400397;152468559;152471805;152473229;152485042;152489899;152495878;152500011;152503090;152504205;152506999;152510695	+;+;+;+;+;+;+;+;+;+;+;+	4056	collagen beta(1-O)galactosyltransferase 2	1.90536	0.93006	4.70348e-11	5.39688e-09	3.37451	2.40595	2.60119	3.23089	2.93148	2.87987	3.08383	4.10078	3.88345	234	249	537	534	541	352	346	1012	929
Ly6g6e	chr17;chr17;chr17	35076942;35077837;35078059	35077206;35077962;35078804	+;+;+	1137	lymphocyte antigen 6 complex, locus G6E	-2.28399	-1.19156	6.40452e-11	7.29172e-09	1.79901	3.18252	3.16831	2.09174	3.22448	3.01631	2.77932	1.54596	2.10184	401	369	658	587	438	118	157	172	270
Cldn1	chr16;chr16;chr16;chr16	26356646;26360843;26363070;26371404	26359200;26360927;26363234;26371839	-;-;-;-	3241	claudin 1	2.59938	1.37817	6.45592e-11	7.2937e-09	1.63085	0.267815	0.502797	1.77478	0.748457	0.887978	1.30089	2.69963	2.06399	53	58	118	134	157	105	126	383	263
Fst	chr13;chr13;chr13;chr13;chr13;chr13;chr13;chr13;chr13;chr13;chr13;chr13;chr13;chr13;chr13;chr13;chr13;chr13	114452262;114452262;114452262;114454280;114454280;114454280;114455121;114455121;114455121;114455684;114455684;114455684;114456363;114456363;114456363;114458502;114458502;114458502	114453505;114453505;114453805;114454507;114454510;114454510;114455345;114455345;114455345;114455902;114455902;114455902;114456554;114456554;114456554;114458951;114458951;114458951	-;-;-;-;-;-;-;-;-;-;-;-;-;-;-;-;-;-	2861	follistatin	1.96023	0.971025	6.81679e-11	7.64261e-09	3.97826	3.03896	2.97185	4.09056	2.9261	3.16995	3.40506	4.21184	3.98678	363	322	535	653	676	535	628	1093	998
Epb4.1l4a	chr18;chr18;chr18;chr18;chr18;chr18;chr18;chr18;chr18;chr18;chr18;chr18;chr18;chr18;chr18;chr18;chr18;chr18;chr18;chr18;chr18;chr18;chr18;chr18	33796327;33798508;33798691;33801571;33802513;33810219;33824459;33825407;33828104;33828727;33832595;33854236;33859542;33861146;33874142;33874738;33876909;33878912;33880187;33886351;33891425;33921830;34005985;34006769	33797470;33798589;33798801;33801639;33802560;33810338;33824536;33825454;33828217;33828810;33832685;33854357;33859619;33861237;33874205;33874826;33876996;33879032;33880284;33886429;33891476;33921934;34006422;34007206	-;-;-;-;-;-;-;-;-;-;-;-;-;-;-;-;-;-;-;-;-;-;-;-	3853	NA	1.71355	0.776986	7.75984e-11	8.634e-09	5.11798	4.35323	4.46057	5.14557	4.0826	4.16183	4.23992	4.95366	5.01094	903	904	1193	1299	1206	1179	1305	1828	2030
Prnp	chr2;chr2;chr2;chr2;chr2;chr2;chr2	131909928;131909928;131912195;131912195;131918028;131936420;131936420	131910003;131910003;131912292;131912292;131919568;131938436;131938436	+;+;+;+;+;+;+	3732	prion protein	1.72351	0.785349	9.026e-11	9.96728e-09	8.20044	7.27351	7.331	8.18022	7.92987	7.76539	7.58726	8.47641	8.45844	6837	6612	17175	15794	12277	9988	10695	21013	22149
Atp8b1	chr18;chr18;chr18;chr18;chr18;chr18;chr18;chr18;chr18;chr18;chr18;chr18;chr18;chr18;chr18;chr18;chr18;chr18;chr18;chr18;chr18;chr18;chr18;chr18;chr18;chr18;chr18;chr18	64528979;64533594;64538551;64539031;64540285;64541278;64545117;64545991;64550371;64551840;64553014;64555114;64556841;64561580;64562170;64564343;64568066;64571017;64571383;64571659;64573239;64573487;64577411;64577588;64579093;64581901;64605198;64660700	64531564;64533724;64538689;64539276;64540368;64541501;64545405;64546123;64550446;64551951;64553178;64555226;64557029;64561736;64562213;64564551;64568256;64571105;64571541;64571741;64573309;64573559;64577472;64577686;64579206;64581998;64605400;64661000	-;-;-;-;-;-;-;-;-;-;-;-;-;-;-;-;-;-;-;-;-;-;-;-;-;-;-;-	6440	ATPase, class I, type 8B, member 1	-3.48188	-1.79987	9.51912e-11	1.04334e-08	-0.825722	0.240441	0.965444	-1.02088	0.607691	1.04069	1.27311	-0.783571	-1.1542	52	80	107	149	154	19	18	34	28
Bmp6	chr13;chr13;chr13;chr13;chr13;chr13;chr13	38345716;38469614;38484891;38485739;38497295;38498717;38498919	38346587;38469806;38485039;38485936;38497371;38498827;38499728	+;+;+;+;+;+;+	2410	bone morphogenetic protein 6	5.51968	2.46459	9.65623e-11	1.05053e-08	1.06738	-1.20226	-0.888043	1.04672	-1.41972	-0.444673	-0.663874	2.5364	0.897429	19	22	26	53	40	71	76	342	117
Cpne6	chr14;chr14;chr14;chr14;chr14;chr14;chr14;chr14;chr14;chr14;chr14;chr14;chr14;chr14;chr14;chr14;chr14;chr14;chr14;chr14;chr14;chr14;chr14;chr14;chr14;chr14;chr14;chr14;chr14;chr14;chr14;chr14;chr14;chr14;chr14;chr14;chr14;chr14;chr14;chr14;chr14;chr14;chr14;chr14;chr14;chr14;chr14;chr14;chr14;chr14;chr14	55510448;55510448;55511360;55511958;55511981;55511981;55512582;55512582;55512582;55513172;55513172;55513172;55513388;55513388;55513388;55513634;55513634;55513634;55513807;55513807;55513807;55514234;55514234;55514234;55514565;55514565;55514565;55515219;55515219;55515219;55515523;55515523;55515523;55515728;55515728;55515728;55515863;55515863;55515863;55516252;55516252;55516252;55516527;55516527;555…	55510709;55510709;55511447;55512152;55512152;55512152;55512761;55512761;55512761;55513246;55513246;55513246;55513462;55513462;55513462;55513717;55513717;55513717;55513896;55513896;55513896;55514338;55514338;55514338;55514651;55514651;55514651;55515278;55515278;55515278;55515656;55515656;55515656;55515782;55515782;55515782;55515914;55515914;55515914;55516385;55516385;55516385;55516763;55516763;555…	+;+;+;+;+;+;+;+;+;+;+;+;+;+;+;+;+;+;+;+;+;+;+;+;+;+;+;+;+;+;+;+;+;+;+;+;+;+;+;+;+;+;+;+;+;+;+;+;+;+;+	2289	copine VI	1.96918	0.977599	1.00365e-10	1.08387e-08	3.52235	2.78322	2.65238	3.83219	2.97902	2.63633	3.00157	3.97113	3.75528	304	258	555	451	511	390	525	925	850
Sfrp1	chr8;chr8;chr8	23411502;23417330;23446166	23412328;23417407;23449632	+;+;+	4372	secreted frizzled-related protein 1	-1.64944	-0.721978	1.17272e-10	1.25721e-08	6.90176	7.65638	7.69319	7.02412	7.45292	7.69769	7.63169	6.88812	6.8443	8915	8499	12340	15070	12661	4060	4799	6988	7235
Pou3f2	chr4	22482095	22488366	-	6272	POU domain, class 3, transcription factor 2	-1.64781	-0.720546	1.22787e-10	1.30679e-08	6.85847	7.49996	7.62436	6.81346	8.0616	8.23093	8.26082	7.52616	7.41609	7999	8103	18817	21809	19582	3940	4147	10875	10754
Slc1a3	chr15;chr15;chr15;chr15;chr15;chr15;chr15;chr15;chr15;chr15	8634124;8639056;8642182;8642900;8645660;8649543;8650849;8688288;8708562;8710339	8636339;8639190;8642376;8643133;8645952;8649585;8651053;8688425;8708839;8710807	-;-;-;-;-;-;-;-;-;-	4206	solute carrier family 1 (glial high affinity glutamate transporter), member 3	-2.26682	-1.18067	1.28726e-10	1.36014e-08	5.97456	7.33182	7.2133	5.89237	6.35526	7.07453	7.08008	5.97315	5.65932	7119	6094	5766	9784	8638	2135	2190	3706	3182
Veph1	chr3;chr3;chr3;chr3;chr3;chr3;chr3;chr3;chr3;chr3;chr3;chr3;chr3;chr3	66053558;66061056;66087701;66121587;66125829;66157910;66159229;66171966;66205476;66215411;66244478;66254882;66263882;66296603	66057341;66061192;66087818;66121721;66125968;66158307;66159438;66172186;66205685;66215577;66244652;66255097;66264166;66296837	-;-;-;-;-;-;-;-;-;-;-;-;-;-	6431	ventricular zone expressed PH domain-containing 1	-1.85798	-0.893732	1.30713e-10	1.37127e-08	3.38268	4.37542	4.12025	3.11373	4.02965	4.09245	4.10066	3.21615	3.31416	917	714	1150	1238	1095	354	319	548	626
Ptx3	chr3;chr3;chr3	66219887;66220650;66224592	66220191;66221051;66225806	+;+;+	1922	pentraxin related gene	-2.56179	-1.35715	1.48723e-10	1.54914e-08	3.43469	4.59259	4.59601	3.44721	5.27404	4.68735	4.34039	3.26784	3.31876	1066	993	2725	1870	1293	367	402	568	628
Slc6a4	chr11;chr11;chr11;chr11;chr11;chr11;chr11;chr11;chr11;chr11;chr11;chr11;chr11;chr11	76998597;77010332;77012921;77013199;77015073;77016629;77016984;77018240;77019125;77019842;77021391;77023175;77027084;77031603	76998675;77010783;77013055;77013418;77015211;77016763;77017087;77018367;77019237;77019973;77021490;77023275;77027251;77032343	+;+;+;+;+;+;+;+;+;+;+;+;+;+	2747	solute carrier family 6 (neurotransmitter transporter, serotonin), member 4	5.88299	2.55655	1.52588e-10	1.57821e-08	0.872295	-1.9796	-0.824451	-0.152599	-2.29753	-1.90845	-1.39379	1.22878	1.39234	11	23	14	19	24	62	33	138	165
Paqr8	chr1;chr1;chr1	20890622;20932060;20934582	20890686;20932239;20938756	+;+;+	4420	progestin and adipoQ receptor family member VIII	-2.16171	-1.11217	1.70191e-10	1.74797e-08	4.28329	5.4843	5.4216	4.22845	4.78093	5.39018	5.47994	4.28641	4.12188	1978	1760	1936	3044	2849	661	691	1151	1096
Trib2	chr12;chr12;chr12	15791727;15809696;15815231	15794076;15809988;15816785	-;-;-	4198	tribbles pseudokinase 2	1.64075	0.714355	1.7455e-10	1.78029e-08	7.95835	7.32145	7.23072	7.92099	7.78806	7.53962	7.59756	8.41247	8.39247	7068	6168	15567	13506	12365	8445	8936	20102	21159
Nog	chr11	89300638	89302559	-	1922	noggin	-2.23972	-1.16332	1.76409e-10	1.78684e-08	1.79901	2.87953	2.66904	1.81981	3.22009	2.92244	2.65567	1.6664	1.6031	325	261	656	550	402	118	130	187	191
Ifi203	chr1;chr1;chr1;chr1;chr1;chr1;chr1;chr1;chr1;chr1;chr1;chr1;chr1;chr1;chr1;chr1;chr1;chr1;chr1;chr1;chr1;chr1;chr1;chr1;chr1;chr1;chr1	173920401;173920401;173920401;173923949;173923949;173923949;173926806;173926806;173926806;173928275;173933783;173933783;173935010;173935010;173935010;173936518;173936518;173936518;173937742;173937742;173937742;173942230;173942230;173942230;173942455;173942455;173942656	173922604;173922604;173922604;173924137;173924137;173924137;173927222;173927222;173927222;173929516;173933926;173933926;173935177;173935177;173935177;173936639;173936639;173936639;173938026;173938026;173938026;173942294;173942294;173942294;173942492;173942492;173942672	-;-;-;-;-;-;-;-;-;-;-;-;-;-;-;-;-;-;-;-;-;-;-;-;-;-;-	4891	interferon activated gene 203	5.87119	2.55365	1.84186e-10	1.85284e-08	2.92655	-0.753904	0.502797	3.05374	-0.840735	-0.921074	0.59296	2.14682	1.7803	26	58	39	38	96	258	306	261	216
5930403L14Rik	chr4	154630691	154636367	-	5677	RIKEN cDNA 5930403L14 gene	-1.9425	-0.957918	2.00958e-10	1.99423e-08	4.14843	5.11195	5.07803	4.18823	4.34092	4.87987	4.74864	3.66096	3.7192	1528	1387	1427	2137	1716	602	672	746	829
Hs3st1	chr5;chr5	39613935;39644417	39615404;39644631	-;-	1685	heparan sulfate (glucosamine) 3-O-sulfotransferase 1	-1.79604	-0.844822	1.99944e-10	1.99423e-08	4.35978	5.01734	5.1833	4.35621	5.19236	5.09284	5.0413	4.30385	4.05178	1431	1492	2575	2477	2102	697	755	1165	1044
Aldh1l1	chr6;chr6;chr6;chr6;chr6;chr6;chr6;chr6;chr6;chr6;chr6;chr6;chr6;chr6;chr6;chr6;chr6;chr6;chr6;chr6;chr6;chr6;chr6	90550848;90557202;90559242;90559826;90562619;90563365;90564346;90566639;90569473;90569793;90570784;90571867;90576628;90577785;90580476;90583173;90589337;90590738;90591801;90594483;90596868;90598186;90598887	90550970;90557351;90559476;90559991;90562720;90563454;90564483;90566764;90569564;90569940;90570903;90571994;90576778;90577855;90580581;90583260;90589430;90590837;90591899;90594648;90596973;90598385;90599171	+;+;+;+;+;+;+;+;+;+;+;+;+;+;+;+;+;+;+;+;+;+;+	3084	aldehyde dehydrogenase 1 family, member L1	-3.09503	-1.62995	2.05498e-10	2.02561e-08	2.87535	4.63131	4.52454	2.38928	5.4753	4.91784	4.34373	3.55676	3.62763	1095	945	3133	2194	1296	249	193	694	778
Fam84b	chr15;chr15	60818996;60824514	60823991;60825080	-;-	5563	family with sequence similarity 84, member B	-1.97326	-0.980579	2.11194e-10	2.06787e-08	4.19093	4.8899	4.90592	4.11786	4.98033	5.03764	5.31092	3.87774	3.9983	1310	1231	2223	2384	2534	620	640	867	1006
Rph3a	chr5;chr5;chr5;chr5;chr5;chr5;chr5;chr5;chr5;chr5;chr5;chr5;chr5;chr5;chr5;chr5;chr5;chr5;chr5;chr5;chr5;chr5;chr5;chr5;chr5;chr5;chr5;chr5;chr5;chr5;chr5;chr5;chr5;chr5;chr5;chr5;chr5;chr5;chr5;chr5;chr5;chr5;chr5;chr5;chr5;chr5;chr5;chr5;chr5;chr5;chr5;chr5;chr5;chr5;chr5;chr5;chr5;chr5;chr5;chr5;chr5;chr5;chr5;chr5;chr5	120940500;120940500;120940500;120943018;120943018;120943018;120945388;120945388;120945388;120946352;120946352;120946352;120947052;120947052;120947052;120947848;120947848;120947848;120948739;120948739;120948739;120950312;120950312;120950312;120952062;120952062;120952062;120954405;120954405;120954405;120955385;120955385;120955385;120955897;120955897;120955897;120959259;120959259;120959259;120959495…	120942298;120942298;120942298;120943114;120943114;120943114;120945469;120945469;120945469;120946506;120946506;120946506;120947108;120947108;120947108;120947974;120947974;120947974;120948848;120948848;120948848;120950386;120950386;120950386;120952141;120952141;120952141;120954596;120954596;120954596;120955444;120955444;120955444;120955983;120955983;120955983;120959411;120959411;120959411;120959533…	-;-;-;-;-;-;-;-;-;-;-;-;-;-;-;-;-;-;-;-;-;-;-;-;-;-;-;-;-;-;-;-;-;-;-;-;-;-;-;-;-;-;-;-;-;-;-;-;-;-;-;-;-;-;-;-;-;-;-;-;-;-;-;-;-	4580	rabphilin 3A	1.76997	0.823725	2.3165e-10	2.23832e-08	7.28598	6.6911	6.53004	7.18119	5.92634	6.03451	6.23486	7.04818	7.07268	4566	3795	4283	4758	4808	5299	5351	7808	8476
Synm	chr7;chr7;chr7;chr7;chr7;chr7;chr7;chr7;chr7;chr7;chr7;chr7;chr7	67730161;67730161;67730161;67734460;67739105;67739105;67739105;67751804;67751804;67751804;67758819;67758819;67758819	67733553;67736906;67733553;67736906;67739175;67739175;67739175;67751928;67751928;67751928;67759742;67759742;67759742	-;-;-;-;-;-;-;-;-;-;-;-;-	7866	synemin, intermediate filament protein	1.99671	0.997627	2.30435e-10	2.23832e-08	5.1578	4.29122	4.14429	5.05196	3.77371	4.01097	4.36911	5.22086	5.09713	865	726	963	1170	1319	1212	1223	2200	2155
Ntn4	chr10;chr10;chr10;chr10;chr10;chr10;chr10;chr10;chr10;chr10	93641049;93644471;93682418;93707278;93710478;93733607;93734173;93738884;93741051;93745717	93641508;93645000;93682696;93707404;93710666;93733820;93734288;93738952;93741221;93745972	+;+;+;+;+;+;+;+;+;+	2411	netrin 4	-1.79201	-0.841583	2.59079e-10	2.48699e-08	3.11978	4.14941	4.02204	3.1843	3.44552	3.61971	3.4738	2.68068	2.81558	784	667	767	892	709	295	335	378	443
A830019L24Rik	chr3;chr3;chr3;chr3	143243055;143243538;143256712;143256923	143243439;143243641;143256800;143257996	+;+;+;+	1652	RIKEN cDNA A830019L24 gene	3.49135	1.80378	2.9299e-10	2.79425e-08	-0.432643	-1.5392	-1.53306	0.0872638	-2.20019	-1.03863	-1.3356	0.548247	0.642471	15	14	15	35	25	25	39	86	98
Mndal	chr1;chr1;chr1;chr1;chr1;chr1;chr1;chr1;chr1;chr1	173857220;173860176;173862461;173865399;173871378;173872852;173874351;173875576;173879925;173880151	173857510;173860364;173862883;173865557;173871545;173873019;173874472;173875860;173879990;173880187	-;-;-;-;-;-;-;-;-;-	1908	myeloid nuclear differentiation antigen like	4.39892	2.13715	3.20069e-10	3.03281e-08	2.61597	-0.699874	0.731584	2.39673	-0.635883	-1.08005	0.21877	1.50346	1.64033	27	68	45	34	74	208	194	167	196
Nde1	chr16;chr16;chr16;chr16;chr16;chr16;chr16;chr16;chr16;chr16;chr16;chr16;chr16;chr16;chr16;chr16;chr16;chr16;chr16;chr16;chr16;chr16;chr16;chr16;chr16;chr16;chr16;chr16;chr16;chr16;chr16;chr16;chr16;chr16;chr16	14163275;14163275;14163275;14163275;14169452;14169452;14169452;14169452;14170338;14170338;14170338;14170338;14175291;14175291;14175291;14183476;14183476;14183476;14183476;14185694;14185694;14185694;14185694;14188313;14188313;14188313;14188313;14190087;14190087;14190087;14190087;14191590;14191718;14191718;14192342	14163368;14163368;14163368;14163368;14169575;14169575;14169575;14169575;14170491;14170491;14170491;14170491;14175439;14175439;14175439;14183612;14183612;14183612;14183612;14185873;14185873;14185873;14185873;14188404;14188404;14188404;14188404;14190232;14190232;14190232;14190232;14192923;14192923;14192923;14192923	+;+;+;+;+;+;+;+;+;+;+;+;+;+;+;+;+;+;+;+;+;+;+;+;+;+;+;+;+;+;+;+;+;+;+	2410	nudE neurodevelopment protein 1	-1.73525	-0.795146	3.43363e-10	3.23268e-08	5.06692	5.78711	5.78231	5.15329	5.42613	5.39774	5.1824	4.43059	4.45527	2440	2260	3028	3060	2318	1138	1312	1272	1381
E130114P18Rik	chr4;chr4;chr4	97567875;97569182;97584548	97568964;97569278;97584591	-;-;-	1231	RIKEN cDNA E130114P18 gene	-1.92613	-0.945703	4.07664e-10	3.8136e-08	3.49999	4.2795	4.3495	3.60988	4.34597	3.98986	4.30424	3.06656	3.17396	858	837	1432	1153	1261	384	450	494	568
Zfp521	chr18;chr18;chr18;chr18;chr18;chr18;chr18;chr18	13687014;13715141;13717616;13817238;13843782;13938962;13971364;13972501	13689024;13715256;13717747;13817322;13847134;13939141;13971404;13972733	-;-;-;-;-;-;-;-	6151	zinc finger protein 521	-1.76788	-0.822022	4.14321e-10	3.85135e-08	5.17083	6.06581	5.91806	4.9991	5.26394	5.40245	5.53557	4.75879	4.53847	2960	2483	2706	3070	2961	1223	1179	1597	1463
Alcam	chr16;chr16;chr16;chr16;chr16;chr16;chr16;chr16;chr16;chr16;chr16;chr16;chr16;chr16;chr16;chr16	52248996;52253125;52268382;52268790;52270647;52273910;52274147;52276788;52288918;52290877;52295024;52295663;52296920;52305559;52309812;52452393	52251646;52253236;52268499;52268828;52270779;52274043;52274282;52276900;52289050;52291004;52295206;52295750;52296984;52305778;52309912;52452997	-;-;-;-;-;-;-;-;-;-;-;-;-;-;-;-	4959	activated leukocyte cell adhesion molecule	1.78282	0.83416	4.38687e-10	4.05219e-08	7.88007	6.96405	6.86082	7.96519	6.95728	7.02975	7.26672	7.89262	7.6524	5517	4773	8752	9485	9831	7999	9214	14020	12668
1700028P14Rik	chr19;chr19;chr19;chr19;chr19;chr19	23558760;23572485;23592109;23593027;23616519;23652575	23559037;23572542;23592177;23593145;23616624;23652812	-;-;-;-;-;-	868	RIKEN cDNA 1700028P14 gene	3.39255	1.76237	4.8286e-10	4.43235e-08	-0.615836	-2.83223	-2.51381	-0.609243	-2.10901	-2.34008	-2.49868	-0.74208	-0.680364	6	7	16	14	11	22	24	35	39
Ccna2	chr3;chr3;chr3;chr3;chr3;chr3;chr3;chr3	36564865;36566541;36567000;36567724;36568588;36568980;36570736;36571638	36566282;36566674;36567113;36567931;36568811;36569089;36570979;36571996	-;-;-;-;-;-;-;-	2811	cyclin A2	-1.58877	-0.667912	5.35018e-10	4.88063e-08	5.76162	6.4514	6.36468	5.82288	6.1731	6.20341	6.05724	5.42076	5.44936	3867	3384	5082	5349	4251	1842	2087	2527	2751
Galnt7	chr8;chr8;chr8;chr8;chr8;chr8;chr8;chr8;chr8;chr8;chr8;chr8;chr8;chr8;chr8;chr8;chr8;chr8;chr8;chr8;chr8;chr8;chr8;chr8	57523825;57523825;57531602;57531602;57532628;57532628;57536583;57536583;57538086;57538086;57540020;57540020;57542512;57542835;57545329;57545329;57545669;57545669;57552444;57552444;57583767;57583767;57652853;57652853	57526251;57526251;57531730;57531730;57532726;57532726;57536801;57536801;57538208;57538208;57540137;57540137;57542694;57543017;57545408;57545408;57545799;57545799;57552610;57552610;57584227;57584227;57653055;57653055	-;-;-;-;-;-;-;-;-;-;-;-;-;-;-;-;-;-;-;-;-;-;-;-	4523	UDP-N-acetyl-alpha-D-galactosamine: polypeptide N-acetylgalactosaminyltransferase 7	1.84551	0.884023	5.41048e-10	4.90516e-08	4.77111	3.87685	3.96919	4.63187	3.54012	3.79746	3.99691	4.80239	4.71285	649	643	819	1009	1019	927	914	1646	1651
Has2	chr15;chr15;chr15;chr15	56665627;56669889;56681578;56693994	56668588;56669990;56682204;56694546	-;-;-;-	4244	hyaluronan synthase 2	3.05733	1.61227	6.72214e-10	6.05694e-08	1.48668	-0.59753	0.138033	1.47039	-0.348269	0.266785	0.814718	1.97085	1.80018	29	45	55	87	112	95	102	231	219
Elovl7	chr13;chr13;chr13;chr13;chr13;chr13;chr13;chr13	108214404;108256667;108267190;108270633;108271805;108274286;108279577;108282472	108214500;108256798;108267380;108270713;108271861;108274391;108279713;108287107	+;+;+;+;+;+;+;+	5437	ELOVL family member 7, elongation of long chain fatty acids (yeast)	2.83341	1.50254	7.82599e-10	7.00856e-08	0.917984	-0.86844	-0.0674825	0.472804	0.647464	0.266785	0.238058	2.31841	1.91399	24	39	110	87	75	64	51	294	237
Palmd	chr3;chr3;chr3;chr3;chr3;chr3;chr3;chr3	116918262;116923235;116927173;116927401;116927575;116947911;116953057;116968498	116918633;116924335;116927283;116927434;116927689;116948035;116953137;116968952	-;-;-;-;-;-;-;-	2394	palmdelphin	-1.88489	-0.914477	8.62463e-10	7.67697e-08	4.59419	5.23754	5.44195	4.69365	5.36233	5.22146	5.0536	4.10363	4.14149	1667	1785	2897	2708	2120	820	954	1014	1111
Fam210b	chr2;chr2;chr2	172345577;172351455;172352586	172345847;172351624;172355749	+;+;+	3605	family with sequence similarity 210, member B	-1.5502	-0.632455	9.35392e-10	8.27596e-08	6.54977	7.19191	7.2218	6.6289	7.31321	7.3846	7.27827	6.67636	6.68531	6461	6130	11201	12130	9910	3181	3649	6034	6480
Fgfr1	chr8;chr8;chr8;chr8;chr8;chr8;chr8;chr8;chr8;chr8;chr8;chr8;chr8;chr8;chr8;chr8;chr8;chr8;chr8;chr8;chr8;chr8;chr8;chr8;chr8;chr8;chr8;chr8;chr8;chr8;chr8;chr8;chr8;chr8;chr8;chr8;chr8;chr8;chr8;chr8;chr8;chr8;chr8;chr8;chr8;chr8;chr8;chr8;chr8;chr8;chr8;chr8;chr8	25518759;25518759;25518759;25532250;25532250;25532250;25555508;25555508;25557731;25557731;25557731;25558071;25558071;25558071;25560720;25560720;25560720;25562138;25562138;25562138;25564340;25564340;25564340;25566711;25566711;25566711;25568188;25568188;25568188;25569639;25569639;25569639;25570141;25570141;25570141;25570710;25570710;25570710;25572338;25572338;25572338;25572719;25572719;25572719;255…	25519429;25519429;25519429;25532428;25532428;25532428;25555774;25555774;25557814;25557820;25557820;25558243;25558243;25558243;25560843;25560843;25560843;25562328;25562328;25562328;25564484;25564484;25564484;25566913;25566913;25566913;25568333;25568333;25568333;25569760;25569760;25569760;25570251;25570251;25570251;25570900;25570900;25570900;25572460;25572460;25572460;25572789;25572789;25572789;255…	+;+;+;+;+;+;+;+;+;+;+;+;+;+;+;+;+;+;+;+;+;+;+;+;+;+;+;+;+;+;+;+;+;+;+;+;+;+;+;+;+;+;+;+;+;+;+;+;+;+;+;+;+	5025	fibroblast growth factor receptor 1	1.77747	0.829827	1.05681e-09	9.29427e-08	8.40844	7.49653	7.60229	8.52858	6.72336	7.21291	7.12449	7.81418	7.76602	7980	7980	7442	10769	8908	11537	13616	13278	13706
Sh3rf1	chr8;chr8;chr8;chr8;chr8;chr8;chr8;chr8;chr8;chr8;chr8;chr8	61224171;61225832;61329219;61329923;61349400;61353738;61361588;61363075;61372508;61374009;61384577;61393669	61224346;61226318;61329494;61330018;61349702;61353848;61361772;61363245;61372767;61374367;61384929;61396072	+;+;+;+;+;+;+;+;+;+;+;+	5181	SH3 domain containing ring finger 1	1.67211	0.741666	1.08253e-09	9.46375e-08	7.44537	6.78941	6.65452	7.385	6.1045	6.40753	6.48467	7.1678	7.07914	4888	4137	4846	6162	5717	5918	6163	8483	8514
Dct	chr14;chr14;chr14;chr14;chr14;chr14;chr14;chr14	118012790;118018592;118034238;118036451;118039610;118040461;118043008;118051484	118013203;118018793;118034373;118036630;118039776;118040561;118043307;118052246	-;-;-;-;-;-;-;-	2263	dopachrome tautomerase	-5.68252	-2.50653	1.32235e-09	1.14919e-07	1.10737	3.24584	2.95836	1.4562	3.91212	2.88526	2.97595	0.736131	-0.5405	419	319	1060	536	502	73	101	98	43
Doc2b	chr11;chr11;chr11;chr11;chr11;chr11;chr11;chr11;chr11	75769090;75772523;75773539;75777000;75780039;75780255;75781621;75786093;75795521	75772068;75772619;75773620;75777157;75780165;75780364;75781695;75786172;75796057	-;-;-;-;-;-;-;-;-	4245	double C2, beta	1.80673	0.853384	1.39081e-09	1.20158e-07	5.0465	4.32093	3.91665	4.91601	4.15337	4.24488	4.34818	5.21363	4.99306	883	620	1253	1376	1300	1122	1113	2189	2005
Klhdc8b	chr9;chr9;chr9;chr9;chr9;chr9;chr9;chr9;chr9;chr9;chr9	108447639;108448826;108449067;108449621;108450876;108452317;108454793;108455394;108458677;108459225;108461453	108448485;108448927;108449291;108449785;108451391;108452739;108454911;108455575;108458836;108459309;108461581	-;-;-;-;-;-;-;-;-;-;-	2953	kelch domain containing 8B	1.9328	0.950694	1.54138e-09	1.32387e-07	5.83714	4.83605	4.73309	5.87714	5.26714	4.89063	4.62313	5.73453	5.86593	1262	1092	2712	2153	1573	1941	2167	3141	3672
Lrrc4c	chr2;chr2;chr2;chr2;chr2;chr2;chr2;chr2;chr2;chr2;chr2;chr2;chr2;chr2;chr2;chr2;chr2;chr2;chr2;chr2	96318169;96318169;96568570;96568570;96830681;96830681;97094614;97094614;97231537;97426611;97426611;97467657;97467657;97603489;97603489;97603489;97628989;97628989;97628989;97628989	96318583;96318583;96568750;96568750;96830769;96830769;97094750;97094750;97231752;97426704;97426704;97468420;97468420;97603540;97603540;97603540;97631664;97631664;97631664;97631664	+;+;+;+;+;+;+;+;+;+;+;+;+;+;+;+;+;+;+;+	4624	leucine rich repeat containing 4C	1.77821	0.830425	1.71494e-09	1.46438e-07	5.99469	5.35626	5.32149	5.99041	5.36829	5.49261	5.80457	6.62551	6.45164	1810	1642	2909	3268	3568	2165	2344	5825	5511
Tmem150c	chr5;chr5;chr5;chr5;chr5;chr5;chr5;chr5	100077873;100083574;100086127;100092767;100092935;100093059;100095607;100159466	100080061;100083751;100086254;100092834;100092967;100093112;100095696;100159808	-;-;-;-;-;-;-;-	3083	transmembrane protein 150C	1.72004	0.782445	1.92703e-09	1.63597e-07	5.72514	4.97125	5.07907	5.70181	4.78614	5.1056	5.18985	5.90582	5.88854	1386	1388	1943	2499	2330	1796	1919	3537	3730
Gm11627	chr11;chr11;chr11	102576399;102578750;102578988	102576797;102578895;102579119	-;-;-	677	predicted gene 11627	-2.34559	-1.22995	2.33967e-09	1.97487e-07	1.3265	1.97066	2.26353	1.17356	2.46666	2.30344	2.10839	0.629525	0.921822	173	197	389	358	275	85	83	91	119
Slc24a2	chr4;chr4;chr4;chr4;chr4;chr4;chr4;chr4;chr4;chr4;chr4;chr4;chr4;chr4;chr4;chr4;chr4;chr4;chr4;chr4;chr4	86983126;86983126;86996513;86996513;87001310;87001310;87011629;87011629;87028246;87028246;87032193;87032193;87049884;87073188;87073188;87076119;87076119;87176162;87226883;87226883;87230316	86991593;86991593;86996679;86996679;87001399;87001399;87011772;87011772;87028364;87028364;87032291;87032291;87049934;87073296;87073296;87076157;87076157;87176347;87227963;87227963;87230540	-;-;-;-;-;-;-;-;-;-;-;-;-;-;-;-;-;-;-;-;-	10778	solute carrier family 24 (sodium/potassium/calcium exchanger), member 2	2.5171	1.33176	2.64685e-09	2.20876e-07	3.8067	2.78322	2.72325	4.07671	2.212	2.5575	3.17422	4.38684	3.85524	304	271	326	427	576	475	622	1234	911
Barhl2	chr5;chr5;chr5	106452523;106455450;106457226	106453669;106455675;106458166	-;-;-	2314	BarH-like 2 (Drosophila)	2.11047	1.07757	2.63803e-09	2.20876e-07	3.08014	2.17966	1.66456	3.36605	1.89154	1.82016	2.09259	2.71461	2.97269	200	130	261	256	272	287	380	387	494
Ak4	chr4;chr4;chr4;chr4;chr4;chr4;chr4;chr4;chr4;chr4;chr4;chr4;chr4;chr4;chr4;chr4;chr4;chr4;chr4;chr4;chr4;chr4;chr4	101419289;101419312;101419321;101419703;101419729;101419729;101419729;101447160;101447160;101447160;101447160;101460500;101460500;101460500;101460500;101462949;101462949;101462949;101462949;101463553;101463553;101463553;101463553	101419556;101419370;101419401;101419965;101419965;101419965;101419965;101447279;101447279;101447279;101447279;101460672;101460672;101460672;101460672;101463067;101463067;101463067;101463067;101467771;101467771;101467771;101467771	+;+;+;+;+;+;+;+;+;+;+;+;+;+;+;+;+;+;+;+;+;+;+	5162	adenylate kinase 4	1.70262	0.767753	2.76171e-09	2.29159e-07	3.83972	2.98638	3.19923	3.89403	2.63439	2.55412	2.61198	3.44669	3.27918	350	377	437	426	390	486	548	643	611
Zdbf2	chr1;chr1;chr1;chr1;chr1;chr1;chr1;chr1;chr1;chr1;chr1;chr1;chr1;chr1;chr1;chr1;chr1;chr1;chr1;chr1;chr1;chr1;chr1;chr1;chr1;chr1	63200358;63200358;63207515;63207515;63263499;63273269;63273269;63275096;63277931;63277931;63277931;63277931;63280767;63280767;63280767;63280767;63290647;63290680;63294916;63294916;63294916;63294916;63302640;63302640;63302640;63302640	63200674;63200674;63207614;63207614;63263555;63273472;63273472;63275178;63277983;63277983;63277983;63277983;63280877;63280877;63280877;63280877;63290782;63290782;63295046;63295046;63295046;63295046;63314575;63314575;63314575;63314575	+;+;+;+;+;+;+;+;+;+;+;+;+;+;+;+;+;+;+;+;+;+;+;+;+;+	13128	zinc finger, DBF-type containing 2	3.45259	1.78768	2.80233e-09	2.31224e-07	6.81159	5.65275	5.09663	6.66173	4.25664	4.88727	5.62116	7.41292	6.90349	2223	1405	1346	2148	3142	3814	3733	10054	7538
Gem	chr4;chr4;chr4;chr4;chr4	11704447;11705905;11711139;11711970;11713476	11704566;11706241;11711215;11712174;11714993	+;+;+;+;+	2257	GTP binding protein (gene overexpressed in skeletal muscle)	-2.0227	-1.01628	3.55331e-09	2.9155e-07	1.18417	2.194	2.14939	1.20784	2.29364	2.20773	1.96527	1.32952	0.872617	202	182	345	335	249	77	85	148	115
Timp2	chr11;chr11;chr11;chr11;chr11	118301061;118310576;118317419;118320109;118354961	118303896;118310700;118317527;118320209;118355411	-;-;-;-;-	3622	tissue inhibitor of metalloproteinase 2	1.56559	0.646706	4.17064e-09	3.40301e-07	7.76192	7.15436	6.9462	7.7066	6.98987	7.10343	7.16221	7.71606	7.69504	6295	5064	8952	9982	9144	7370	7702	12405	13048
Dusp4	chr8;chr8;chr8;chr8	34807610;34816447;34817124;34818398	34808173;34816592;34817343;34819894	+;+;+;+	2427	dual specificity phosphatase 4	2.49246	1.31757	4.37218e-09	3.54775e-07	8.05241	6.80614	6.7106	8.01338	5.55893	6.65399	6.73345	7.80633	7.71	4945	4301	3320	7310	6793	9014	9527	13206	13184
Nptx1	chr11;chr11;chr11;chr11;chr11	119538719;119543182;119544592;119546652;119547146	119542694;119543361;119544836;119546859;119547820	-;-;-;-;-	5284	neuronal pentraxin 1	-1.64247	-0.715865	4.46467e-09	3.60289e-07	4.51278	5.22188	5.2224	4.39392	4.82857	4.83043	4.98818	4.21447	4.20746	1649	1533	2001	2065	2026	775	775	1095	1163
Adrb1	chr19	56722372	56724862	+	2491	adrenergic receptor, beta 1	-1.76168	-0.816948	4.58926e-09	3.6832e-07	1.89352	2.69523	2.56603	1.7633	2.48873	2.57094	2.57453	1.70441	1.73284	286	243	395	431	380	126	125	192	209
Lonrf1	chr8;chr8;chr8;chr8;chr8;chr8;chr8;chr8;chr8;chr8;chr8;chr8	36216064;36219826;36222616;36222864;36225557;36229136;36230081;36230283;36231038;36233900;36235989;36248567	36217601;36219978;36222778;36223022;36225678;36229250;36230177;36230523;36231187;36234022;36236107;36249516	-;-;-;-;-;-;-;-;-;-;-;-	3930	LON peptidase N-terminal domain and ring finger 1	1.53469	0.617943	5.11399e-09	4.08202e-07	6.16008	5.46225	5.51521	6.09084	5.66447	5.58948	5.50205	6.19263	6.18595	1948	1878	3572	3495	2893	2428	2513	4315	4584
Kif15	chr9;chr9;chr9;chr9;chr9;chr9;chr9;chr9;chr9;chr9;chr9;chr9;chr9;chr9;chr9;chr9;chr9;chr9;chr9;chr9;chr9;chr9;chr9;chr9;chr9;chr9;chr9;chr9;chr9;chr9;chr9;chr9;chr9;chr9;chr9	122951081;122959117;122959807;122963480;122965949;122971689;122975649;122977840;122979470;122979740;122984800;122986145;122986442;122987846;122991086;122991861;122993843;122995716;122996291;122997782;122999175;122999515;123001045;123002035;123003570;123004571;123007314;123009317;123009760;123011528;123013940;123014469;123017245;123017587;123018068	122951152;122959159;122959990;122963556;122965986;122971786;122975828;122978049;122979595;122979862;122984923;122986221;122986651;122988023;122991227;122992002;122994040;122995823;122996396;122997947;122999325;122999600;123001114;123002121;123003674;123004693;123007460;123009418;123009924;123011637;123014012;123014506;123017410;123017718;123018733	+;+;+;+;+;+;+;+;+;+;+;+;+;+;+;+;+;+;+;+;+;+;+;+;+;+;+;+;+;+;+;+;+;+;+	4823	kinesin family member 15	-1.60022	-0.678272	5.14543e-09	4.08492e-07	4.69933	5.45334	5.41667	4.72949	5.47346	5.40151	5.39173	4.70637	4.84786	1936	1754	3129	3068	2680	882	978	1540	1813
Pcgf5	chr19;chr19;chr19;chr19;chr19;chr19;chr19;chr19;chr19	36379067;36411956;36434570;36437155;36437303;36439999;36442844;36444988;36455621	36379159;36412236;36434666;36437210;36437362;36440147;36442942;36445077;36456204	+;+;+;+;+;+;+;+;+	1509	polycomb group ring finger 5	-1.79526	-0.844193	5.77694e-09	4.56161e-07	1.51669	2.60152	2.48677	1.74007	2.29781	2.21631	2.2764	1.43276	1.50963	268	230	346	337	309	97	123	159	179
Lmo2	chr2;chr2;chr2;chr2;chr2;chr2;chr2;chr2;chr2;chr2;chr2;chr2;chr2;chr2;chr2	103957995;103969557;103970287;103970287;103970493;103970493;103970493;103976005;103976005;103976005;103976005;103980875;103980875;103980875;103980875	103958083;103969721;103970712;103970365;103970712;103970712;103970712;103976220;103976220;103976220;103976220;103981878;103981878;103981878;103981878	+;+;+;+;+;+;+;+;+;+;+;+;+;+;+	1900	LIM domain only 2	1.75311	0.809916	7.50425e-09	5.87243e-07	4.30279	3.45677	3.34118	4.13355	3.56456	3.46093	3.27337	4.38918	4.07371	485	416	833	799	617	670	647	1236	1060
Emp1	chr6;chr6;chr6;chr6;chr6;chr6;chr6;chr6;chr6;chr6;chr6;chr6;chr6;chr6;chr6;chr6	135362931;135362931;135367493;135377178;135377178;135377178;135378408;135379901;135379901;135379901;135380101;135380101;135380101;135380974;135380974;135380974	135363102;135363102;135367706;135377288;135377288;135377288;135378518;135379997;135379997;135379997;135380241;135380241;135380241;135383173;135383173;135383173	+;+;+;+;+;+;+;+;+;+;+;+;+;+;+;+	3046	epithelial membrane protein 1	2.17536	1.12125	7.51697e-09	5.87243e-07	2.36695	1.65539	1.46269	2.32826	1.81792	1.69071	1.93012	3.43543	2.88546	139	113	248	234	243	175	185	638	465
Snap25	chr2;chr2;chr2;chr2;chr2;chr2;chr2;chr2;chr2;chr2;chr2;chr2;chr2;chr2;chr2;chr2	136713450;136713450;136756068;136756068;136758311;136758311;136763573;136763573;136769743;136770057;136773895;136773895;136777336;136777336;136781075;136781075	136713600;136713600;136756201;136756201;136758352;136758352;136763621;136763621;136769860;136770174;136774020;136774020;136777480;136777480;136782428;136782428	+;+;+;+;+;+;+;+;+;+;+;+;+;+;+;+	2237	synaptosomal-associated protein 25	1.52694	0.610639	8.79187e-09	6.83207e-07	7.3998	6.78498	6.82966	7.40014	7.60764	7.42471	7.44977	8.08753	8.15551	4873	4671	13737	12472	11161	5734	6228	16048	17954
Sowahb	chr5	93041123	93045022	-	3900	sosondowah ankyrin repeat domain family member B	3.92641	1.97321	9.70298e-09	7.50041e-07	-0.432643	-2.61667	-3.68611	-0.870237	-3.26499	-1.83571	-2.3763	-0.550835	-0.755733	7	3	7	20	12	25	20	40	37
Synj2	chr17;chr17;chr17;chr17;chr17;chr17;chr17;chr17;chr17;chr17;chr17;chr17;chr17;chr17;chr17;chr17;chr17;chr17;chr17;chr17;chr17;chr17;chr17;chr17;chr17;chr17;chr17;chr17;chr17;chr17;chr17;chr17;chr17;chr17;chr17;chr17;chr17;chr17;chr17;chr17;chr17;chr17;chr17;chr17;chr17;chr17;chr17;chr17;chr17;chr17;chr17;chr17;chr17;chr17;chr17;chr17;chr17;chr17;chr17;chr17;chr17;chr17;chr17;chr17;chr17;chr17;chr…	5941280;5941280;5975586;5975586;5975795;5975795;5985972;5985972;5985972;5985972;5990136;5990136;5990136;5990136;5996878;5996878;5996878;5996878;6003099;6003099;6003099;6003099;6005323;6005323;6005323;6005323;6007580;6007938;6007938;6007938;6007938;6007938;6009732;6009732;6009732;6009732;6009732;6010396;6010396;6010396;6010396;6010396;6010660;6010660;6010660;6010660;6010660;6013508;6013508;6013508…	5941577;5941577;5975881;5975881;5975881;5975881;5986242;5986242;5986242;5986242;5990361;5990361;5990361;5990361;5996961;5996961;5996961;5996961;6003160;6003160;6003160;6003160;6005419;6005419;6005419;6005419;6007732;6008110;6008110;6008110;6008110;6008110;6009813;6009813;6009813;6009813;6009813;6010545;6010545;6010545;6010545;6010545;6010825;6010825;6010825;6010825;6010825;6013699;6013699;6013699…	+;+;+;+;+;+;+;+;+;+;+;+;+;+;+;+;+;+;+;+;+;+;+;+;+;+;+;+;+;+;+;+;+;+;+;+;+;+;+;+;+;+;+;+;+;+;+;+;+;+;+;+;+;+;+;+;+;+;+;+;+;+;+;+;+;+;+;+;+;+;+;+;+;+;+;+;+;+;+;+;+;+;+;+;+;+;+;+;+;+;+;+;+;+;+;+;+;+;+;+;+;+;+;+;+;+;+;+;+;+;+;+;+;+;+;+;+;+;+;+;+;+;+;+	6585	synaptojanin 2	2.59652	1.37658	1.00766e-08	7.74844e-07	2.19203	1.30522	0.833669	2.3667	0.580553	0.887978	1.57566	2.75139	2.41274	109	73	105	134	190	155	190	397	335
Vit	chr17;chr17;chr17;chr17;chr17;chr17;chr17;chr17;chr17;chr17;chr17;chr17;chr17;chr17;chr17;chr17;chr17;chr17;chr17;chr17;chr17;chr17;chr17;chr17;chr17;chr17;chr17	78508063;78508063;78534615;78534615;78546379;78566015;78566015;78574085;78574085;78579354;78579354;78586658;78586658;78599824;78599824;78601844;78601844;78605421;78605421;78619557;78619557;78622641;78622641;78624726;78624726;78626745;78626745	78508325;78508325;78534684;78534684;78546444;78566171;78566171;78574218;78574218;78579431;78579431;78586843;78586843;78599868;78599868;78601906;78601906;78605568;78605568;78619660;78619660;78622867;78622867;78625239;78625239;78627409;78627409	+;+;+;+;+;+;+;+;+;+;+;+;+;+;+;+;+;+;+;+;+;+;+;+;+;+;+	2720	vitrin	-1.66479	-0.735337	1.1203e-08	8.56968e-07	3.45033	4.25064	4.22728	3.31586	4.16026	4.11098	4.11638	3.40805	3.56513	841	769	1259	1254	1107	371	367	626	745
Sstr3	chr15;chr15;chr15	78537015;78543803;78544136	78540585;78543949;78544345	-;-;-	3928	somatostatin receptor 3	1.73014	0.790888	1.35307e-08	1.02966e-06	3.86909	3.37102	3.22576	4.02478	3.10339	3.38306	3.16669	4.06324	4.18623	457	384	605	757	573	496	600	986	1146
Gabra1	chr11;chr11;chr11;chr11;chr11;chr11;chr11;chr11;chr11;chr11	42130940;42135408;42140249;42147090;42153334;42154809;42162554;42175902;42179560;42182166	42133790;42135610;42140401;42147233;42153416;42155029;42162621;42176011;42179648;42182930	-;-;-;-;-;-;-;-;-;-	4687	gamma-aminobutyric acid (GABA) A receptor, subunit alpha 1	1.82532	0.868151	1.37968e-08	1.0445e-06	3.94554	3.05477	2.92637	3.72087	3.61057	3.29063	3.80331	4.55751	4.37473	367	312	860	710	891	523	486	1389	1306
Cemip	chr7;chr7;chr7;chr7;chr7;chr7;chr7;chr7;chr7;chr7;chr7;chr7;chr7;chr7;chr7;chr7;chr7;chr7;chr7;chr7;chr7;chr7;chr7;chr7;chr7;chr7;chr7;chr7;chr7	83932857;83937387;83942006;83943619;83943882;83947148;83948580;83951403;83952787;83955221;83955458;83957588;83958509;83961543;83963045;83963986;83973173;83975040;83982192;83983134;83987338;83987960;83989133;83992018;83997222;83998491;83999109;84003312;84086258	83935748;83937487;83942163;83943705;83944086;83947333;83948791;83951618;83952967;83955376;83955493;83957719;83958594;83961671;83963114;83964191;83973382;83975215;83982383;83983266;83987459;83988055;83989203;83992197;83997458;83998629;83999255;84003421;84086505	-;-;-;-;-;-;-;-;-;-;-;-;-;-;-;-;-;-;-;-;-;-;-;-;-;-;-;-;-	7114	cell migration inducing protein, hyaluronan binding	3.00603	1.58786	1.39077e-08	1.0475e-06	4.62551	3.22154	3.26649	4.82507	1.52237	2.62026	3.04876	4.42377	3.9338	412	395	202	446	528	838	1045	1266	962
Rgs16	chr1;chr1;chr1;chr1;chr1	153740353;153740863;153741620;153741963;153743634	153740512;153740973;153741681;153742129;153745468	+;+;+;+;+	2335	regulator of G-protein signaling 16	-1.82535	-0.868174	1.54605e-08	1.15851e-06	4.77111	5.44811	5.40677	4.74708	5.73923	5.44459	5.26229	4.48729	4.43423	1929	1742	3762	3161	2450	927	990	1323	1361
Egr2	chr10;chr10	67537869;67539745	67538389;67542188	+;+	2965	early growth response 2	3.83513	1.93928	1.58317e-08	1.18031e-06	-1.74108	-3.39356	-2.51381	-1.59907	-2.20019	-2.9588	-1.65331	-0.12042	0.138087	4	7	15	9	20	10	12	54	69
Spag5	chr11;chr11;chr11;chr11;chr11;chr11;chr11;chr11;chr11;chr11;chr11;chr11;chr11;chr11;chr11;chr11;chr11;chr11;chr11;chr11;chr11;chr11;chr11;chr11	78301591;78301895;78304046;78305143;78313115;78313348;78313513;78313820;78314164;78314343;78314705;78314961;78315188;78315509;78315900;78319467;78319986;78320332;78320561;78321043;78321262;78321498;78321686;78322128	78301710;78302020;78305040;78305320;78313189;78313440;78313647;78313939;78314256;78314456;78314798;78315108;78315290;78315642;78316041;78319578;78320072;78320452;78320672;78321123;78321417;78321572;78321766;78322454	+;+;+;+;+;+;+;+;+;+;+;+;+;+;+;+;+;+;+;+;+;+;+;+	3822	sperm associated antigen 5	-1.65222	-0.724404	2.0673e-08	1.53346e-06	4.71559	5.68674	5.66743	5.09495	5.16921	5.25046	5.21744	4.55022	4.4832	2276	2087	2534	2763	2375	892	1260	1382	1408
Tpx2	chr2;chr2;chr2;chr2;chr2;chr2;chr2;chr2;chr2;chr2;chr2;chr2;chr2;chr2;chr2;chr2;chr2;chr2;chr2;chr2;chr2;chr2;chr2;chr2;chr2;chr2;chr2;chr2;chr2;chr2;chr2;chr2;chr2;chr2;chr2;chr2;chr2;chr2;chr2;chr2;chr2;chr2;chr2;chr2;chr2;chr2;chr2;chr2;chr2;chr2;chr2;chr2;chr2;chr2;chr2;chr2;chr2;chr2;chr2;chr2;chr2;chr2;chr2;chr2;chr2;chr2;chr2;chr2;chr2;chr2;chr2;chr2;chr2;chr2;chr2;chr2;chr2;chr2;chr2;chr2…	152847964;152847964;152847964;152847964;152847964;152854921;152854921;152854921;152854921;152854921;152867184;152867184;152867184;152867184;152867187;152869653;152869653;152869653;152869653;152869653;152873090;152873090;152873090;152873090;152873090;152875541;152875541;152875541;152875541;152875541;152876567;152876567;152876567;152876567;152876567;152880104;152880104;152880104;152880104;152880104…	152848109;152848109;152848109;152848297;152848297;152855002;152855015;152855015;152855002;152855002;152867357;152867357;152867357;152867357;152867357;152869775;152869775;152869775;152869775;152869775;152873216;152873216;152873216;152873216;152873216;152875672;152875672;152875672;152875672;152875672;152876692;152876692;152876692;152876692;152876692;152880225;152880225;152880225;152880225;152880225…	+;+;+;+;+;+;+;+;+;+;+;+;+;+;+;+;+;+;+;+;+;+;+;+;+;+;+;+;+;+;+;+;+;+;+;+;+;+;+;+;+;+;+;+;+;+;+;+;+;+;+;+;+;+;+;+;+;+;+;+;+;+;+;+;+;+;+;+;+;+;+;+;+;+;+;+;+;+;+;+;+;+;+;+;+;+;+;+;+;+	4365	TPX2, microtubule-associated	-1.49747	-0.582524	2.10835e-08	1.55605e-06	6.09941	6.67777	6.72695	6.09485	6.23587	6.28162	6.1339	5.65475	5.65523	4524	4350	5308	5647	4483	2328	2520	2972	3173
Apobec1	chr6;chr6;chr6;chr6;chr6;chr6;chr6;chr6;chr6;chr6;chr6;chr6;chr6;chr6;chr6;chr6	122577792;122577792;122580688;122580688;122581353;122581353;122588145;122588145;122591087;122591087;122596632;122596632;122600058;122600058;122602257;122602257	122578935;122578935;122580806;122580806;122581750;122581750;122588172;122588172;122591260;122591204;122596777;122596777;122600125;122600125;122602444;122602444	-;-;-;-;-;-;-;-;-;-;-;-;-;-;-;-	2265	apolipoprotein B mRNA editing enzyme, catalytic polypeptide 1	-2.06417	-1.04556	2.35293e-08	1.72787e-06	1.04696	2.194	2.18072	1.4562	2.02334	2.22484	1.79989	0.676181	1.0601	202	186	286	339	222	70	101	94	131
Gm2694	chr8;chr8;chr8;chr8;chr8;chr8;chr8;chr8	87472812;87473116;87521736;87521736;87524296;87524296;87525232;87525415	87472960;87473230;87521813;87521813;87524427;87524427;87525554;87525552	+;+;+;+;+;+;+;+	797	predicted gene 2694	2.06727	1.04773	2.43399e-08	1.77851e-06	0.776332	-0.0325483	0.138033	1.1908	0.481337	0.347101	0.0760065	1.32952	1.50963	43	45	98	92	67	58	84	148	179
Smc4	chr3;chr3;chr3;chr3;chr3;chr3;chr3;chr3;chr3;chr3;chr3;chr3;chr3;chr3;chr3;chr3;chr3;chr3;chr3;chr3;chr3;chr3;chr3;chr3	69004972;69006076;69007189;69007929;69009484;69016093;69016652;69018071;69019175;69021236;69022226;69024165;69025824;69027493;69027819;69028445;69029401;69030243;69031408;69031737;69032707;69033026;69033938;69034374	69005090;69006213;69007367;69008120;69009660;69016257;69016779;69018211;69019325;69021400;69022459;69024350;69025985;69027718;69027898;69028597;69029527;69030432;69031552;69031910;69032889;69033258;69034121;69034623	+;+;+;+;+;+;+;+;+;+;+;+;+;+;+;+;+;+;+;+;+;+;+;+	4082	structural maintenance of chromosomes 4	-1.50863	-0.593242	2.46283e-08	1.79068e-06	6.14395	6.7956	6.88212	6.27844	6.8495	6.88559	6.8707	6.37251	6.22996	4909	4844	8122	8583	7471	2401	2862	4888	4726
Ccnd1	chr7;chr7;chr7;chr7;chr7	144929931;144934016;144937294;144937887;144939496	144932771;144934164;144937453;144938102;144939925	-;-;-;-;-	3796	cyclin D1	-1.7521	-0.809085	2.48595e-08	1.79858e-06	5.04778	6.02176	5.90991	4.85106	5.5366	5.7653	5.70108	5.1803	4.86054	2871	2469	3269	3948	3321	1123	1064	2139	1829
Fignl1	chr11;chr11;chr11;chr11;chr11;chr11;chr11;chr11	11800288;11800288;11800288;11806096;11806096;11808885;11808895;11808895	11803063;11803063;11803063;11806215;11806215;11808962;11808962;11808962	-;-;-;-;-;-;-;-	2974	fidgetin-like 1	-1.73241	-0.792784	2.50382e-08	1.80249e-06	3.41491	4.15492	4.09375	3.46858	4.72549	4.39318	4.52838	3.79207	3.5476	787	701	1863	1525	1473	362	408	817	736
Nxn	chr11;chr11;chr11;chr11;chr11;chr11;chr11;chr11	76257226;76261542;76263008;76272376;76273971;76274515;76278474;76398701	76258747;76261666;76263187;76272482;76274071;76274648;76278591;76399141	-;-;-;-;-;-;-;-	2728	nucleoredoxin	2.0455	1.03245	2.5159e-08	1.80249e-06	5.76397	4.61275	4.44935	5.78009	4.94086	4.39034	4.17134	5.4018	5.39486	1081	897	2163	1522	1150	1845	2026	2494	2649
Inpp5a	chr7;chr7;chr7;chr7;chr7;chr7;chr7;chr7;chr7;chr7;chr7;chr7;chr7;chr7;chr7;chr7;chr7;chr7;chr7;chr7;chr7;chr7;chr7;chr7;chr7;chr7;chr7;chr7;chr7;chr7;chr7;chr7	139389109;139389109;139454054;139454054;139477995;139477995;139481632;139481632;139511408;139511408;139516631;139516631;139523837;139523837;139525662;139525662;139538179;139538179;139558874;139558874;139559064;139559064;139567364;139567364;139574944;139574944;139577350;139577350;139578182;139578182;139578354;139578354	139389464;139389464;139454095;139454095;139478095;139478095;139481719;139481719;139511471;139511471;139516734;139516734;139523889;139523889;139525781;139525781;139538263;139538263;139558969;139558969;139559138;139559138;139567437;139567437;139575055;139575055;139577418;139577418;139578269;139578218;139579652;139579652	+;+;+;+;+;+;+;+;+;+;+;+;+;+;+;+;+;+;+;+;+;+;+;+;+;+;+;+;+;+;+;+	2826	inositol polyphosphate-5-phosphatase A	1.64502	0.718107	2.56833e-08	1.83112e-06	4.76955	4.23338	4.11215	4.72506	3.87769	4.03542	3.9362	4.86162	4.70672	831	710	1035	1190	977	926	975	1715	1644
Rnd3	chr2;chr2;chr2;chr2;chr2	51130439;51134083;51137136;51148224;51148725	51132545;51134217;51137245;51148311;51149111	-;-;-;-;-	2827	Rho family GTPase 3	1.60906	0.686215	2.63479e-08	1.86943e-06	6.94343	6.50738	6.47463	6.96834	6.38326	6.43466	6.40771	7.36744	7.17786	4020	3652	5879	6279	5420	4179	4617	9742	9117
Fam149a	chr8;chr8;chr8;chr8;chr8;chr8;chr8;chr8;chr8;chr8;chr8;chr8;chr8;chr8	45336715;45340983;45341156;45342391;45344458;45344972;45348442;45348951;45350401;45351663;45353819;45355232;45355622;45381153	45339372;45341061;45341284;45342514;45344661;45345084;45348596;45349141;45350571;45351788;45353961;45355370;45355729;45382291	-;-;-;-;-;-;-;-;-;-;-;-;-;-	5479	family with sequence similarity 149, member A	1.66227	0.733158	2.68304e-08	1.89451e-06	2.93768	2.194	2.22648	3.05374	2.68623	2.54733	2.65567	3.3895	3.25539	202	192	453	424	402	260	306	618	601
Tgm6	chr2;chr2;chr2;chr2;chr2;chr2;chr2;chr2;chr2;chr2;chr2;chr2;chr2;chr2;chr2;chr2;chr2;chr2;chr2;chr2;chr2;chr2;chr2;chr2;chr2;chr2;chr2;chr2;chr2;chr2;chr2;chr2;chr2;chr2;chr2;chr2;chr2;chr2;chr2;chr2;chr2;chr2;chr2;chr2;chr2;chr2;chr2;chr2;chr2;chr2;chr2	130112416;130123275;130123275;130123275;130126807;130135750;130135750;130135750;130135750;130136429;130136429;130136429;130137376;130137376;130137376;130138828;130138828;130138828;130138828;130141165;130141165;130141165;130141165;130141773;130141773;130141773;130141773;130143201;130143201;130143201;130143201;130143372;130143372;130143372;130143372;130144950;130144950;130144950;130144950;130151274…	130112490;130123368;130123368;130123368;130126950;130135923;130135923;130135923;130135923;130136671;130136671;130136671;130137494;130137494;130137494;130138956;130138956;130138956;130138956;130141342;130141342;130141342;130141342;130141911;130141911;130141911;130141911;130143304;130143304;130143304;130143304;130143614;130143614;130143614;130143614;130145291;130145291;130145291;130145291;130151428…	+;+;+;+;+;+;+;+;+;+;+;+;+;+;+;+;+;+;+;+;+;+;+;+;+;+;+;+;+;+;+;+;+;+;+;+;+;+;+;+;+;+;+;+;+;+;+;+;+;+;+	3546	transglutaminase 6	3.09694	1.63084	2.76859e-08	1.94556e-06	-0.825722	-3.08577	-2.32596	-0.609243	-1.65747	-1.70038	-2.2635	-0.14725	-0.644106	5	8	22	22	13	19	24	53	40
Trim47	chr11;chr11;chr11;chr11;chr11;chr11;chr11;chr11;chr11;chr11;chr11;chr11	116105750;116105750;116106932;116106932;116107424;116107424;116107778;116107778;116108266;116108266;116109534;116109534	116106641;116106641;116107006;116107003;116107622;116107622;116108008;116108008;116108361;116108361;116110235;116110235	-;-;-;-;-;-;-;-;-;-;-;-	2195	tripartite motif-containing 47	-2.55889	-1.35552	2.92951e-08	2.04884e-06	0.64664	1.80303	1.6756	0.260577	2.39058	1.8425	1.54501	0.807727	0.257894	154	131	369	260	186	53	44	103	75
Camk4	chr18;chr18;chr18;chr18;chr18;chr18;chr18;chr18;chr18;chr18;chr18	32939041;33077993;33107880;33109765;33129761;33156749;33158827;33176159;33179498;33182238;33184761	32939544;33078071;33107942;33109847;33129833;33156839;33158901;33176234;33179624;33182390;33195767	+;+;+;+;+;+;+;+;+;+;+	12331	calcium/calmodulin-dependent protein kinase IV	2.08457	1.05975	3.09263e-08	2.15267e-06	6.87847	6.07987	5.69888	6.81137	5.44082	5.83971	6.35209	7.16286	6.99542	2989	2133	3059	4157	5215	3995	4141	8454	8034
Runx2	chr17;chr17;chr17;chr17;chr17;chr17;chr17;chr17;chr17;chr17;chr17;chr17;chr17;chr17;chr17;chr17;chr17;chr17;chr17;chr17;chr17;chr17;chr17;chr17;chr17;chr17;chr17;chr17;chr17;chr17;chr17;chr17;chr17;chr17;chr17;chr17;chr17;chr17;chr17;chr17;chr17;chr17;chr17;chr17;chr17;chr17;chr17;chr17;chr17;chr17;chr17;chr17;chr17;chr17;chr17;chr17;chr17;chr17	44495987;44603989;44603989;44603989;44603989;44603989;44603989;44603989;44610028;44610028;44610028;44610028;44610028;44610028;44610028;44638513;44639665;44639665;44639665;44639665;44639665;44639665;44639665;44639665;44658519;44658519;44658519;44658519;44658519;44717192;44717192;44717192;44717192;44717192;44717192;44717192;44724745;44724745;44724745;44724745;44724745;44724745;44724745;44724745;447…	44497243;44608383;44608383;44608383;44608383;44608383;44608383;44608383;44610093;44610093;44610093;44610093;44610093;44610093;44610093;44638705;44639826;44639826;44639826;44639826;44639826;44639826;44639826;44639826;44658692;44658692;44658692;44658692;44658692;44717296;44717296;44717296;44717296;44717296;44717296;44717296;44724901;44724901;44724901;44724901;44724901;44724901;44724901;44724901;447…	-;-;-;-;-;-;-;-;-;-;-;-;-;-;-;-;-;-;-;-;-;-;-;-;-;-;-;-;-;-;-;-;-;-;-;-;-;-;-;-;-;-;-;-;-;-;-;-;-;-;-;-;-;-;-;-;-;-	8554	runt related transcription factor 2	2.52678	1.3373	3.26002e-08	2.25848e-06	1.34334	-0.753904	0.260393	0.948766	0.607691	0.822058	0.972752	2.42243	1.81978	26	49	107	128	125	86	71	316	222
Gpr85	chr6;chr6;chr6;chr6	13835074;13837999;13838560;13839642	13837073;13838122;13839179;13839848	-;-;-;-	2951	G protein-coupled receptor 85	-1.52895	-0.612539	3.43802e-08	2.37062e-06	6.82888	7.35534	7.37335	6.74981	7.79582	7.61738	7.55361	7.00714	7.02334	7236	6809	15651	14254	11994	3860	3968	7589	8191
Cdh11	chr8;chr8;chr8;chr8;chr8;chr8;chr8;chr8;chr8;chr8;chr8;chr8;chr8	102632995;102636928;102647463;102647798;102650623;102658189;102664604;102667998;102670053;102673812;102679612;102720413;102784896	102634810;102637179;102647580;102647931;102650759;102658442;102664791;102668165;102670172;102674106;102680011;102720530;102785111	-;-;-;-;-;-;-;-;-;-;-;-;-	4216	cadherin 11	1.92088	0.941767	3.55705e-08	2.44123e-06	7.19148	6.47141	6.32579	7.18979	5.58178	6.18741	6.34014	7.24753	7.02017	3921	3294	3373	5290	5172	4963	5383	8965	8173
Gm12108	chr11;chr11	32095259;32101137	32097757;32101228	-;-	2591	predicted gene 12108	2.27749	1.18745	3.60523e-08	2.45812e-06	2.15435	0.688231	1.01843	1.97716	2.02837	2.39697	1.91821	2.84964	3.64605	71	83	287	382	241	151	145	425	788
Sema6a	chr18;chr18;chr18;chr18;chr18;chr18;chr18;chr18;chr18;chr18;chr18;chr18;chr18;chr18;chr18;chr18;chr18;chr18;chr18	47245254;47270609;47276586;47279116;47281120;47281292;47281795;47283309;47287423;47289976;47291096;47291888;47294020;47298186;47299077;47300084;47304104;47306356;47368238	47249584;47270773;47276606;47279174;47281200;47281432;47281971;47283464;47287554;47290193;47291184;47292007;47294110;47298287;47299139;47300144;47304221;47306493;47368868	-;-;-;-;-;-;-;-;-;-;-;-;-;-;-;-;-;-;-	6894	sema domain, transmembrane domain (TM), and cytoplasmic domain, (semaphorin) 6A	2.12686	1.08872	3.61513e-08	2.45812e-06	6.81083	5.96593	5.7682	6.71782	4.70914	5.41927	5.66991	6.66436	6.46571	2762	2238	1842	3106	3250	3812	3881	5984	5565
Elk3	chr10;chr10;chr10;chr10;chr10;chr10;chr10;chr10;chr10	93247416;93247416;93254689;93254689;93264880;93284769;93284769;93310752;93310752	93250108;93250108;93254811;93254811;93265680;93284977;93284977;93311159;93311159	-;-;-;-;-;-;-;-;-	4234	ELK3, member of ETS oncogene family	-1.61829	-0.694473	3.79646e-08	2.56952e-06	3.548	4.27107	4.30931	3.53422	4.33586	4.33233	4.23153	3.75814	3.53382	853	814	1422	1462	1199	397	427	798	729
Rtkn2	chr10;chr10;chr10;chr10;chr10;chr10;chr10;chr10;chr10;chr10;chr10;chr10;chr10	67979598;67987307;67997565;68001924;68003204;68005500;68013906;68017808;68025513;68026518;68035789;68040031;68041379	67979812;67987503;67997623;68001977;68003321;68005689;68013915;68017900;68025619;68026649;68035951;68040138;68043864	+;+;+;+;+;+;+;+;+;+;+;+;+	3932	rhotekin 2	-1.67755	-0.746354	4.61001e-08	3.10584e-06	2.16386	3.0665	3.11253	2.45498	3.08178	3.06224	2.99308	2.34753	2.29162	370	355	596	606	508	152	202	300	308
Melk	chr4;chr4;chr4;chr4;chr4;chr4;chr4;chr4;chr4;chr4;chr4;chr4;chr4;chr4;chr4;chr4;chr4;chr4	44300917;44303571;44306032;44306990;44308906;44310290;44312164;44318024;44324200;44325641;44332880;44340626;44344913;44347124;44349844;44350942;44360872;44363710	44301072;44303666;44306117;44307106;44309049;44310358;44312256;44318122;44324268;44325739;44332966;44340745;44345023;44347355;44349940;44351110;44360975;44364675	+;+;+;+;+;+;+;+;+;+;+;+;+;+;+;+;+;+	2914	maternal embryonic leucine zipper kinase	-1.79059	-0.840433	4.89099e-08	3.28009e-06	3.76668	4.52755	4.53064	3.84041	4.79058	4.52246	4.26482	3.52525	3.68398	1019	949	1949	1668	1227	462	528	679	809
Ptprk	chr10;chr10;chr10;chr10;chr10;chr10;chr10;chr10;chr10;chr10;chr10;chr10;chr10;chr10;chr10;chr10;chr10;chr10;chr10;chr10;chr10;chr10;chr10;chr10;chr10;chr10;chr10;chr10;chr10;chr10;chr10;chr10	28074820;28206134;28263501;28334476;28336422;28354605;28383431;28465758;28472948;28475085;28483188;28492914;28496909;28551618;28560005;28562107;28566495;28568327;28569897;28570174;28573368;28574819;28575590;28580393;28585560;28585923;28586908;28588928;28589259;28591885;28592770;28595802	28075177;28206256;28263772;28334557;28336537;28354779;28383724;28466060;28473057;28475286;28483293;28493187;28496945;28551756;28560165;28562142;28566679;28568414;28569973;28570191;28573404;28574916;28575706;28580547;28585695;28586072;28587081;28589059;28589384;28592048;28592905;28597397	+;+;+;+;+;+;+;+;+;+;+;+;+;+;+;+;+;+;+;+;+;+;+;+;+;+;+;+;+;+;+;+	6177	protein tyrosine phosphatase, receptor type, K	-1.67695	-0.745842	4.94947e-08	3.30422e-06	5.92508	6.75386	6.772	6.02807	6.3108	6.69312	6.84341	5.97937	5.85726	4769	4488	5591	7511	7331	2063	2406	3722	3650
Maff	chr15;chr15;chr15;chr15;chr15;chr15;chr15;chr15;chr15;chr15;chr15;chr15	79346621;79347520;79348061;79348402;79356967;79356967;79356967;79356967;79357421;79357421;79357421;79357421	79346774;79347754;79348246;79348700;79357033;79357033;79357033;79357033;79359076;79359076;79359076;79359076	+;+;+;+;+;+;+;+;+;+;+;+	2597	v-maf musculoaponeurotic fibrosarcoma oncogene family, protein F (avian)	2.31769	1.21269	5.41074e-08	3.59581e-06	2.96514	1.22369	1.34316	2.62952	2.02837	1.60837	1.16641	2.58204	2.63925	103	104	287	221	143	265	228	353	392
Tmem132d	chr5;chr5;chr5;chr5;chr5;chr5;chr5;chr5;chr5	127783491;127789723;127792349;127795898;127864595;127984241;128136883;128268492;128432286	127784943;127789914;127792622;127796103;127864738;127984424;128137029;128269377;128433077	-;-;-;-;-;-;-;-;-	4278	transmembrane protein 132D	2.65656	1.40956	5.51116e-08	3.64605e-06	2.95969	1.44368	1.56122	2.80213	0.552895	1.36004	1.9768	2.83258	2.84776	120	121	103	186	251	264	257	420	453
Vrk2	chr11;chr11;chr11;chr11;chr11;chr11;chr11;chr11;chr11;chr11;chr11;chr11;chr11;chr11;chr11;chr11;chr11;chr11;chr11;chr11;chr11;chr11;chr11;chr11;chr11	26471402;26471402;26476554;26483158;26483158;26486960;26486960;26489773;26489773;26498917;26498917;26534211;26534211;26535537;26535537;26547839;26547839;26549295;26549295;26550026;26550026;26591587;26591587;26593590;26593590	26471786;26471786;26476700;26483324;26483324;26487018;26487018;26489893;26489893;26499049;26499049;26534303;26534303;26535642;26535642;26547926;26547926;26549364;26549364;26550075;26550075;26591727;26591727;26593920;26593920	-;-;-;-;-;-;-;-;-;-;-;-;-;-;-;-;-;-;-;-;-;-;-;-;-	1891	vaccinia related kinase 2	-3.1429	-1.6521	6.03734e-08	3.97625e-06	1.73663	2.81605	2.81096	1.85268	3.30958	2.40449	3.17922	0.928274	0.700018	311	288	698	384	578	113	133	112	102
A630075F10Rik	chr2;chr2;chr2;chr2;chr2;chr2	170061240;170061458;170064527;170064590;170070474;170070497	170062921;170062892;170064645;170064645;170070778;170070671	-;-;-;-;-;-	2106	RIKEN cDNA A630075F10 gene	4.02873	2.01032	6.17147e-08	4.04644e-06	-1.48178	-2.26325	-2.98403	-0.733846	-0.76917	-2.06597	-2.06134	0.8892	0.597752	9	5	41	17	15	12	22	109	95
Sfrp2	chr3;chr3;chr3	83766321;83769326;83773118	83767043;83769406;83774314	+;+;+	2001	secreted frizzled-related protein 2	-1.99256	-0.994621	6.43238e-08	4.19877e-06	4.00761	5.00316	4.73309	4.06741	4.28318	4.9695	4.58973	3.63953	3.37946	1417	1092	1371	2274	1537	546	618	735	655
Grm4	chr17;chr17;chr17;chr17;chr17;chr17;chr17;chr17;chr17;chr17;chr17;chr17;chr17;chr17;chr17;chr17;chr17;chr17;chr17	27422388;27425904;27431332;27434533;27434533;27438296;27438296;27438662;27438662;27450125;27450125;27451905;27451905;27454487;27454487;27472908;27472908;27502647;27502647	27422781;27426833;27431578;27435468;27435468;27438432;27438432;27438862;27438862;27450265;27450265;27452059;27452059;27454622;27454622;27473124;27473124;27503533;27503533	-;-;-;-;-;-;-;-;-;-;-;-;-;-;-;-;-;-;-	4381	glutamate receptor, metabotropic 4	2.06724	1.0477	6.54474e-08	4.25321e-06	3.54072	2.72022	2.40953	3.28809	1.8121	1.83695	2.35801	3.42636	3.01298	291	218	247	259	327	395	360	634	508
Pmp22	chr11;chr11;chr11;chr11;chr11;chr11;chr11;chr11;chr11;chr11;chr11;chr11;chr11;chr11;chr11;chr11;chr11;chr11;chr11;chr11;chr11;chr11;chr11;chr11;chr11;chr11;chr11;chr11;chr11;chr11;chr11;chr11;chr11;chr11	63128982;63128982;63128982;63131457;63131457;63132569;63132803;63133125;63133125;63133125;63133125;63133128;63133128;63134421;63134421;63134421;63134421;63134421;63134421;63134421;63151119;63151119;63151119;63151119;63151119;63151119;63151119;63158252;63158252;63158252;63158252;63158252;63158252;63158252	63129150;63129150;63129150;63131654;63131654;63132697;63133001;63133244;63133244;63133244;63133244;63133244;63133244;63134520;63134520;63134520;63134520;63134520;63134520;63134520;63151259;63151259;63151259;63151259;63151259;63151259;63151259;63159547;63159547;63159547;63159547;63159547;63159547;63159547	+;+;+;+;+;+;+;+;+;+;+;+;+;+;+;+;+;+;+;+;+;+;+;+;+;+;+;+;+;+;+;+;+;+	2352	peripheral myelin protein 22	-2.52366	-1.33552	6.58884e-08	4.26301e-06	1.68471	3.42976	3.39561	1.83085	4.07897	3.61647	3.28733	2.95115	2.16451	476	432	1190	890	623	109	131	456	282
Sox21	chr14	118233234	118237030	-	3797	SRY (sex determining region Y)-box 21	-1.65577	-0.727503	6.66298e-08	4.29207e-06	4.13399	4.82458	4.78498	4.19466	4.52211	4.83252	4.66915	3.96801	3.78882	1252	1132	1618	2068	1624	596	675	923	870
Dock9	chr14;chr14;chr14;chr14;chr14;chr14;chr14;chr14;chr14;chr14;chr14;chr14;chr14;chr14;chr14;chr14;chr14;chr14;chr14;chr14;chr14;chr14;chr14;chr14;chr14;chr14;chr14;chr14;chr14;chr14;chr14;chr14;chr14;chr14;chr14;chr14;chr14;chr14;chr14;chr14;chr14;chr14;chr14;chr14;chr14;chr14;chr14;chr14;chr14;chr14;chr14;chr14;chr14;chr14;chr14;chr14;chr14;chr14;chr14;chr14;chr14;chr14;chr14;chr14;chr14;chr14;chr…	121542039;121542039;121542039;121542039;121544576;121544576;121545966;121545966;121545966;121545966;121546556;121546556;121546556;121546556;121550194;121550194;121550194;121550194;121555116;121555116;121555116;121555116;121558987;121558987;121558987;121558987;121559925;121560583;121560588;121560589;121560590;121560590;121562055;121562055;121562055;121562055;121575913;121575913;121575913;121575913…	121543625;121543625;121543625;121543625;121544583;121544583;121546104;121546104;121546104;121546104;121546656;121546656;121546656;121546656;121550384;121550384;121550384;121550384;121555326;121555326;121555326;121555326;121559133;121559138;121559133;121559133;121559960;121560586;121560703;121560703;121560703;121560703;121562177;121562177;121562177;121562177;121576019;121576019;121576019;121576019…	-;-;-;-;-;-;-;-;-;-;-;-;-;-;-;-;-;-;-;-;-;-;-;-;-;-;-;-;-;-;-;-;-;-;-;-;-;-;-;-;-;-;-;-;-;-;-;-;-;-;-;-;-;-;-;-;-;-;-;-;-;-;-;-;-;-;-;-;-;-;-;-;-;-;-;-;-;-;-;-;-;-;-;-;-;-;-;-;-;-;-;-;-;-;-;-;-;-;-;-;-;-;-;-;-;-;-;-;-;-;-;-;-;-;-;-;-;-;-;-;-;-;-;-;-;-;-;-	8886	dedicator of cytokinesis 9	1.9871	0.990665	6.78043e-08	4.3452e-06	7.36595	6.54981	6.59508	7.3135	5.74536	6.14928	6.60609	7.45394	7.30949	4140	3970	3778	5152	6219	5601	5865	10344	9988
Pex5l	chr3;chr3;chr3;chr3;chr3;chr3;chr3;chr3;chr3;chr3;chr3;chr3;chr3;chr3;chr3;chr3;chr3;chr3;chr3;chr3;chr3;chr3;chr3;chr3;chr3;chr3;chr3;chr3;chr3;chr3;chr3;chr3;chr3;chr3;chr3;chr3;chr3;chr3;chr3;chr3;chr3;chr3;chr3;chr3;chr3;chr3;chr3;chr3;chr3;chr3;chr3	32949634;32949634;32949634;32949634;32952471;32952471;32952471;32952471;32953036;32953036;32953036;32953036;32954328;32954328;32954328;32954328;32955762;32955762;32955762;32955762;32956673;32956673;32956673;32956673;32958746;32958746;32958746;32958746;32984991;32992906;32992906;32992906;33004304;33004304;33004304;33005920;33005920;33005920;33007122;33007122;33007122;33014965;33014965;33014965;330…	32950873;32950873;32950873;32950873;32952628;32952628;32952628;32952628;32953201;32953201;32953201;32953201;32954525;32954525;32954525;32954525;32955832;32955832;32955832;32955832;32956816;32956816;32956816;32956816;32958862;32958862;32958862;32958862;32985079;32993001;32993001;32993001;33004400;33004400;33004400;33006043;33006043;33006046;33007316;33007316;33007316;33015076;33015076;33015076;330…	-;-;-;-;-;-;-;-;-;-;-;-;-;-;-;-;-;-;-;-;-;-;-;-;-;-;-;-;-;-;-;-;-;-;-;-;-;-;-;-;-;-;-;-;-;-;-;-;-;-;-	3606	peroxisomal biogenesis factor 5-like	2.30276	1.20336	6.80463e-08	4.3452e-06	2.87535	1.65539	1.78158	2.7273	1.11285	1.96972	2.11884	3.25509	2.91005	139	141	152	284	277	249	244	563	473
Mpped2	chr2;chr2;chr2;chr2;chr2;chr2;chr2;chr2;chr2;chr2;chr2;chr2;chr2;chr2	106693459;106695601;106699288;106699288;106744700;106744700;106783633;106783633;106861488;106861488;106864655;106864655;106866948;106866948	106693821;106695676;106699535;106699535;106744881;106744881;106783858;106783858;106861603;106861603;106864768;106864768;106868360;106868360	+;+;+;+;+;+;+;+;+;+;+;+;+;+	2738	metallophosphoesterase domain containing 2	1.49295	0.578163	7.32825e-08	4.65931e-06	7.64324	7.13614	7.08902	7.68128	7.25083	7.18614	7.12173	7.88199	7.68961	6216	5591	10727	10571	8891	6788	7568	13917	12999
Spon1	chr7;chr7;chr7;chr7;chr7;chr7;chr7;chr7;chr7;chr7;chr7;chr7;chr7;chr7;chr7;chr7	113765998;113788446;113836823;113879177;113886772;113927712;114016727;114028901;114030215;114030773;114031765;114032936;114033194;114034155;114036549;114039801	113766566;113788552;113836956;113879250;113886894;113927860;114016791;114029102;114030355;114030848;114031947;114033106;114033361;114034319;114036812;114043375	+;+;+;+;+;+;+;+;+;+;+;+;+;+;+;+	6166	spondin 1, (f-spondin) extracellular matrix protein	1.74962	0.807045	7.46007e-08	4.72268e-06	4.74124	4.13833	3.96694	4.58536	3.90803	4.1518	4.32243	5.14549	5.05778	778	642	1057	1290	1277	908	885	2088	2097
Smad9	chr3;chr3;chr3;chr3;chr3;chr3	54755582;54782155;54786064;54789186;54794232;54797358	54755694;54782772;54786321;54789407;54794488;54801269	+;+;+;+;+;+	5380	SMAD family member 9	3.22574	1.68963	7.65922e-08	4.82794e-06	0.130021	-1.63734	-1.87571	0.123632	-2.29753	-0.679122	-1.27966	0.389303	0.179138	14	11	14	45	26	37	40	77	71
Zcchc16	chrX;chrX;chrX;chrX;chrX;chrX;chrX	144688907;144690420;145101161;145109431;145116855;145117928;145119333	144689051;144690519;145101241;145109485;145116966;145117990;145122410	+;+;+;+;+;+;+	3634	zinc finger, CCHC domain containing 16	3.50633	1.80996	7.74162e-08	4.85903e-06	-1.60561	-3.39356	-3.29278	-1.85805	-2.63651	-2.06597	-1.65331	0.0779492	-0.574215	4	4	11	17	20	11	10	62	42
Plk1	chr7;chr7;chr7;chr7;chr7;chr7;chr7;chr7;chr7;chr7	122159437;122160536;122161507;122162393;122164020;122167597;122168566;122168829;122169081;122169387	122159950;122160704;122161651;122162486;122164239;122167752;122168643;122168983;122169263;122169875	+;+;+;+;+;+;+;+;+;+	2203	polo-like kinase 1	-1.64668	-0.719559	9.04298e-08	5.65167e-06	4.52944	5.19806	5.24203	4.6128	5.01305	4.9244	4.69206	4.19725	4.00545	1622	1554	2274	2204	1650	784	902	1082	1011
Prc1	chr7;chr7;chr7;chr7;chr7;chr7;chr7;chr7;chr7;chr7;chr7;chr7;chr7;chr7;chr7;chr7;chr7;chr7;chr7;chr7;chr7;chr7;chr7;chr7;chr7;chr7;chr7;chr7;chr7;chr7;chr7;chr7;chr7;chr7;chr7;chr7;chr7;chr7;chr7;chr7;chr7;chr7	80294451;80294451;80294451;80300301;80300301;80300301;80301037;80301037;80301037;80304361;80304361;80304361;80304681;80304681;80304681;80305918;80305918;80305918;80306375;80306375;80306375;80307559;80307559;80307559;80309393;80309393;80309393;80310741;80310741;80310741;80311070;80311070;80311070;80312217;80312217;80312217;80313032;80313032;80313032;80315114;80315114;80315114	80294591;80294591;80294591;80300433;80300433;80300433;80301159;80301159;80301159;80304594;80304594;80304594;80304851;80304851;80304851;80306067;80306067;80306067;80306522;80306522;80306522;80307695;80307695;80307695;80309488;80309488;80309488;80310887;80310887;80310887;80311171;80311180;80311180;80312327;80312327;80312327;80313131;80313208;80313208;80316259;80316259;80316259	+;+;+;+;+;+;+;+;+;+;+;+;+;+;+;+;+;+;+;+;+;+;+;+;+;+;+;+;+;+;+;+;+;+;+;+;+;+;+;+;+;+	3025	protein regulator of cytokinesis 1	-1.59376	-0.672439	9.35389e-08	5.82121e-06	5.7972	6.47691	6.53573	5.98733	6.44169	6.237	6.04975	5.5317	5.52495	3936	3810	6122	5475	4229	1888	2339	2729	2899
Cep55	chr19;chr19;chr19;chr19;chr19;chr19;chr19;chr19;chr19;chr19;chr19;chr19;chr19;chr19;chr19;chr19;chr19;chr19;chr19;chr19;chr19;chr19;chr19;chr19;chr19;chr19;chr19;chr19;chr19	38055025;38055042;38055042;38057410;38057410;38057789;38057789;38057789;38060081;38060081;38060081;38062603;38062603;38062603;38069080;38069080;38069080;38069640;38069640;38069640;38071071;38071071;38071071;38071765;38071765;38071765;38073298;38073298;38073301	38055081;38055317;38055317;38057542;38057566;38057983;38057983;38057983;38060356;38060356;38060356;38062671;38062671;38062671;38069230;38069230;38069230;38069950;38069950;38069950;38071142;38071142;38071142;38071890;38071890;38071890;38074425;38074425;38074425	+;+;+;+;+;+;+;+;+;+;+;+;+;+;+;+;+;+;+;+;+;+;+;+;+;+;+;+;+	2778	centrosomal protein 55	-1.57437	-0.654778	9.50456e-08	5.89002e-06	3.548	4.18574	4.24592	3.54766	3.98378	4.08896	3.93768	3.39416	3.32791	804	779	1114	1235	978	397	431	620	632
Lima1	chr15;chr15;chr15;chr15;chr15;chr15;chr15;chr15;chr15;chr15;chr15;chr15;chr15;chr15;chr15;chr15;chr15;chr15;chr15	99778468;99778468;99783520;99783520;99794409;99794409;99796742;99796742;99802111;99802111;99806423;99806423;99807659;99807659;99819494;99819494;99826792;99843675;99875333	99781290;99781290;99783653;99783653;99794518;99794518;99796799;99796799;99802212;99802212;99806571;99806571;99807743;99807743;99820149;99819958;99826837;99843823;99875456	-;-;-;-;-;-;-;-;-;-;-;-;-;-;-;-;-;-;-	4436	LIM domain and actin binding 1	-1.6934	-0.75992	1.06706e-07	6.58481e-06	5.78954	6.55468	6.66909	5.76362	5.70116	6.28264	6.08879	5.37377	5.32055	4154	4179	3664	5651	4345	1878	2003	2446	2516
Bmper	chr9;chr9;chr9;chr9;chr9;chr9;chr9;chr9;chr9;chr9;chr9;chr9;chr9;chr9;chr9	23223076;23224758;23254372;23293405;23297206;23300940;23366192;23373833;23375566;23377638;23381429;23399350;23406495;23473446;23483851	23223773;23224843;23254471;23293487;23297296;23301022;23366291;23373942;23375706;23377742;23381474;23399679;23406831;23473576;23485215	+;+;+;+;+;+;+;+;+;+;+;+;+;+;+	3806	BMP-binding endothelial regulator	-1.66011	-0.731278	1.07403e-07	6.60015e-06	3.43862	4.17132	4.03281	3.28407	4.53542	4.27599	4.19621	3.5876	3.65153	796	672	1633	1406	1170	368	359	709	791
Enc1	chr13;chr13;chr13	97241105;97244971;97250537	97241529;97246784;97253040	+;+;+	4743	ectodermal-neural cortex 1	1.66734	0.737552	1.11979e-07	6.85268e-06	11.0717	10.3672	10.2819	11.0481	10.0461	10.4841	10.4821	11.1801	10.9971	58366	51128	74466	103972	91313	73082	78076	136890	128698
Ccnb1	chr13;chr13;chr13;chr13;chr13;chr13;chr13;chr13;chr13	100778739;100780022;100780776;100781158;100781625;100783465;100785457;100785733;100786382	100779785;100780132;100780916;100781394;100781783;100783647;100785618;100785903;100786486	-;-;-;-;-;-;-;-;-	2316	cyclin B1	-1.63109	-0.705832	1.14546e-07	6.98067e-06	4.13641	4.80719	4.76316	4.22007	4.78242	4.92636	4.94114	4.22758	3.95611	1237	1115	1938	2207	1961	597	687	1105	977
Mlip	chr9;chr9;chr9;chr9;chr9;chr9;chr9;chr9	77102084;77164765;77173959;77181352;77190324;77190672;77239392;77347695	77102393;77164893;77174003;77181396;77190383;77190737;77239784;77347870	-;-;-;-;-;-;-;-	1224	muscular LMNA-interacting protein	1.92734	0.94661	1.17817e-07	7.15034e-06	2.96514	1.61333	2.15728	3.02999	2.59764	2.34706	2.61198	3.55883	3.13014	135	183	426	369	390	265	301	695	551
Ntng2	chr2;chr2;chr2;chr2;chr2;chr2;chr2;chr2;chr2;chr2;chr2;chr2;chr2;chr2;chr2;chr2;chr2;chr2;chr2;chr2;chr2;chr2;chr2;chr2	29194726;29194726;29194726;29195647;29195647;29195647;29196982;29196982;29196982;29198814;29198814;29200874;29204898;29204898;29204898;29207418;29207418;29207418;29227578;29227578;29227578;29247828;29247828;29247828	29195053;29195053;29195053;29195781;29195781;29195781;29197149;29197149;29197149;29198915;29198915;29200948;29204924;29204924;29204924;29207590;29207590;29207590;29228221;29228221;29228221;29248099;29248099;29248099	-;-;-;-;-;-;-;-;-;-;-;-;-;-;-;-;-;-;-;-;-;-;-;-	1924	netrin G2	-1.64484	-0.717951	1.24701e-07	7.53695e-06	5.42536	5.98151	6.09397	5.53968	6.17763	6.30267	6.15846	5.16198	5.53536	2792	2805	5098	5730	4560	1459	1715	2112	2920
Ddit4l	chr3;chr3;chr3	137623672;137624132;137625966	137623883;137624273;137628332	+;+;+	2721	DNA-damage-inducible transcript 4-like	-2.0203	-1.01457	1.28569e-07	7.73892e-06	0.442932	2.09049	1.82189	0.988748	1.62555	1.73914	1.72668	0.629525	1.01547	188	145	217	242	211	46	73	91	127
Fbn2	chr18;chr18;chr18;chr18;chr18;chr18;chr18;chr18;chr18;chr18;chr18;chr18;chr18;chr18;chr18;chr18;chr18;chr18;chr18;chr18;chr18;chr18;chr18;chr18;chr18;chr18;chr18;chr18;chr18;chr18;chr18;chr18;chr18;chr18;chr18;chr18;chr18;chr18;chr18;chr18;chr18;chr18;chr18;chr18;chr18;chr18;chr18;chr18;chr18;chr18;chr18;chr18;chr18;chr18;chr18;chr18;chr18;chr18;chr18;chr18;chr18;chr18;chr18;chr18;chr18	58008623;58012214;58013652;58018737;58020370;58021074;58023173;58025026;58026332;58027817;58035273;58035847;58036962;58037702;58038200;58039308;58040074;58043493;58044199;58045269;58047925;58048535;58048801;58050211;58052943;58053649;58054826;58055414;58056195;58058354;58059335;58061638;58063507;58065994;58068266;58069128;58069407;58069948;58071793;58072554;58075980;58076612;58080146;58080724;580…	58010632;58012391;58013883;58018856;58020498;58021190;58023295;58025151;58026538;58027942;58035404;58035969;58037081;58037827;58038265;58039460;58040199;58043612;58044327;58045385;58048050;58048660;58048926;58050279;58053095;58053774;58054951;58055482;58056356;58058476;58059457;58061763;58063629;58066116;58068391;58069253;58069529;58070073;58071918;58072682;58076105;58076839;58080271;58080774;580…	-;-;-;-;-;-;-;-;-;-;-;-;-;-;-;-;-;-;-;-;-;-;-;-;-;-;-;-;-;-;-;-;-;-;-;-;-;-;-;-;-;-;-;-;-;-;-;-;-;-;-;-;-;-;-;-;-;-;-;-;-;-;-;-;-	10480	fibrillin 2	1.76485	0.819542	1.44055e-07	8.63566e-06	6.45513	5.61461	5.72635	6.40249	5.1288	5.46588	5.85737	6.37133	6.39913	2165	2174	2464	3208	3701	2979	3119	4884	5314
Gldc	chr19;chr19;chr19;chr19;chr19;chr19;chr19;chr19;chr19;chr19;chr19;chr19;chr19;chr19;chr19;chr19;chr19;chr19;chr19;chr19;chr19;chr19;chr19;chr19;chr19	30098441;30099837;30100743;30102979;30110673;30113722;30115188;30116399;30118543;30124722;30131672;30133480;30133695;30134190;30136504;30137093;30139275;30143360;30145147;30145618;30147169;30151422;30158514;30174424;30174991	30099110;30099917;30100915;30103074;30110784;30113863;30115300;30116548;30118668;30124797;30131814;30133521;30133779;30134287;30136584;30137232;30139380;30143456;30145343;30145765;30147246;30151586;30158649;30174502;30175441	-;-;-;-;-;-;-;-;-;-;-;-;-;-;-;-;-;-;-;-;-;-;-;-;-	3785	glycine decarboxylase	-1.71067	-0.774558	1.46551e-07	8.7496e-06	4.39655	4.99294	5.00552	4.33697	4.18637	4.61052	4.38	3.59166	3.4207	1407	1319	1282	1773	1329	715	745	711	674
2610028E06Rik	chr4;chr4;chr4;chr4;chr4;chr4	125887851;125891484;125893182;125893843;125921873;125922077	125890733;125891590;125893276;125893970;125921968;125922310	-;-;-;-;-;-	3543	RIKEN cDNA 2610028E06 gene	2.16091	1.11164	1.48985e-07	8.85887e-06	-0.171115	-1.12903	-0.954567	-0.0276884	-0.668068	-0.365727	-0.156079	0.691404	0.909677	20	21	44	56	57	30	36	95	118
Slco3a1	chr7;chr7;chr7;chr7;chr7;chr7;chr7;chr7;chr7;chr7;chr7;chr7;chr7;chr7;chr7;chr7;chr7;chr7;chr7;chr7;chr7	74275418;74281916;74284427;74297221;74297221;74303122;74303122;74318459;74318459;74320485;74320485;74327860;74327860;74346648;74346648;74359821;74359821;74504177;74504177;74554411;74554411	74276088;74284669;74284669;74297285;74297285;74303297;74303297;74318597;74318597;74320683;74320683;74328024;74328024;74346911;74346911;74359919;74359919;74504642;74504642;74554780;74554780	-;-;-;-;-;-;-;-;-;-;-;-;-;-;-;-;-;-;-;-;-	5368	solute carrier organic anion transporter family, member 3a1	1.52392	0.607784	1.59738e-07	9.45995e-06	5.54485	5.07949	4.87513	5.48482	5.07937	5.04307	5.08922	5.78108	5.69425	1494	1205	2381	2393	2173	1585	1651	3244	3260
Herc6	chr6;chr6;chr6;chr6;chr6;chr6;chr6;chr6;chr6;chr6;chr6;chr6;chr6;chr6;chr6;chr6;chr6;chr6;chr6;chr6;chr6;chr6;chr6	57580992;57583173;57584550;57598429;57599965;57604073;57607042;57607634;57610803;57611775;57618613;57619445;57625896;57646127;57647065;57652032;57654389;57658009;57659676;57660091;57662066;57662343;57662700	57581232;57583332;57584626;57598656;57600059;57604200;57607178;57607707;57610921;57611834;57618706;57619634;57626050;57646231;57647172;57652169;57654532;57658175;57659739;57660161;57662249;57662445;57665136	+;+;+;+;+;+;+;+;+;+;+;+;+;+;+;+;+;+;+;+;+;+;+	5279	hect domain and RLD 6	-2.09926	-1.06988	1.81482e-07	1.07045e-05	-0.0784771	0.912923	0.833669	0.0499549	0.973761	1.39824	1.25429	-0.202455	0.219053	83	73	138	191	152	32	38	51	73
Cntn4	chr6;chr6;chr6;chr6;chr6;chr6;chr6;chr6;chr6;chr6;chr6;chr6;chr6;chr6;chr6;chr6;chr6;chr6;chr6;chr6;chr6;chr6;chr6;chr6;chr6;chr6;chr6;chr6;chr6;chr6;chr6;chr6;chr6;chr6;chr6;chr6;chr6;chr6;chr6;chr6;chr6;chr6;chr6;chr6;chr6;chr6;chr6;chr6;chr6;chr6;chr6;chr6;chr6;chr6;chr6;chr6;chr6;chr6;chr6;chr6;chr6;chr6;chr6;chr6;chr6	105677745;105677745;105840417;105840417;105924769;105924769;106118765;106124252;106124252;106124252;106131755;106181683;106181683;106181683;106344739;106344739;106344739;106353605;106353605;106353605;106437868;106437868;106437868;106489593;106489593;106489593;106506138;106506138;106506138;106509368;106509368;106509368;106523504;106523504;106523504;106525361;106525361;106525361;106550366;106550366…	105677890;105677890;105840560;105840560;105924824;105924824;106119113;106124309;106124309;106124309;106131839;106181830;106181830;106181830;106344865;106344865;106344865;106353780;106353780;106353780;106437963;106437963;106437963;106489790;106489790;106489790;106506240;106506240;106506240;106509552;106509552;106509552;106523640;106523640;106523640;106525490;106525490;106525490;106550516;106550516…	+;+;+;+;+;+;+;+;+;+;+;+;+;+;+;+;+;+;+;+;+;+;+;+;+;+;+;+;+;+;+;+;+;+;+;+;+;+;+;+;+;+;+;+;+;+;+;+;+;+;+;+;+;+;+;+;+;+;+;+;+;+;+;+;+	6017	contactin 4	2.04362	1.03113	1.87982e-07	1.10436e-05	2.47023	1.77469	1.30101	2.59107	1.67128	1.85903	1.62044	3.10969	2.39543	151	101	224	263	196	188	222	509	331
Ckap2	chr8;chr8;chr8;chr8;chr8;chr8;chr8;chr8;chr8	22168152;22169713;22173262;22175001;22175755;22176774;22177667;22179514;22185684	22168974;22169947;22173331;22175171;22175959;22177579;22177739;22179595;22185819	-;-;-;-;-;-;-;-;-	2601	cytoskeleton associated protein 2	-1.58747	-0.666726	2.00271e-07	1.17186e-05	4.37009	5.00214	5.11195	4.59349	5.10876	4.9884	4.97961	4.28265	4.2812	1416	1420	2430	2304	2014	702	890	1148	1224
Sostdc1	chr12;chr12	36314169;36317032	36314498;36318452	+;+	1751	sclerostin domain containing 1	3.12797	1.64523	2.01736e-07	1.17575e-05	0.619241	-0.287557	-0.824451	1.04672	-0.877894	-0.087142	0.665989	1.88739	1.8327	36	23	38	68	101	52	76	218	224
Top2a	chr11;chr11;chr11;chr11;chr11;chr11;chr11;chr11;chr11;chr11;chr11;chr11;chr11;chr11;chr11;chr11;chr11;chr11;chr11;chr11;chr11;chr11;chr11;chr11;chr11;chr11;chr11;chr11;chr11;chr11;chr11;chr11;chr11;chr11;chr11;chr11	98992947;98993764;98994207;98995244;98995681;98995850;98996729;98997829;98999162;99000768;99000974;99001350;99002874;99003507;99003826;99004112;99006003;99006960;99007181;99009230;99009590;99009793;99010028;99010474;99010906;99012021;99014415;99014688;99014886;99016028;99016430;99018796;99021711;99022340;99022840;99024046	98993413;98993935;98994406;98995378;98995724;98995973;98996875;98997919;98999347;99000851;99001132;99001441;99003069;99003707;99003960;99004343;99006151;99007081;99007295;99009322;99009699;99009898;99010138;99010599;99011063;99012159;99014552;99014789;99015059;99016240;99016527;99018941;99021774;99022430;99022992;99024189	-;-;-;-;-;-;-;-;-;-;-;-;-;-;-;-;-;-;-;-;-;-;-;-;-;-;-;-;-;-;-;-;-;-;-;-	5217	topoisomerase (DNA) II alpha	-1.50242	-0.587286	2.09466e-07	1.21598e-05	7.40382	8.15583	8.14145	7.55443	7.90034	7.93065	7.74831	7.3763	7.305	12603	11596	16827	17711	13727	5750	6931	9802	9957
Ackr3	chr1;chr1;chr1;chr1;chr1	90203980;90203980;90209588;90213795;90213795	90204087;90204087;90209870;90215722;90215722	+;+;+;+;+	2319	atypical chemokine receptor 3	1.53611	0.61928	2.39174e-07	1.38297e-05	5.44889	5.00112	4.87393	5.41501	4.8336	4.91454	4.92189	5.55217	5.66971	1415	1204	2008	2189	1935	1483	1573	2768	3205
Insm1	chr2	146221997	146225018	+	3022	insulinoma-associated 1	-1.72848	-0.789503	2.55795e-07	1.47328e-05	6.83038	7.48163	7.38643	6.70513	6.96942	7.58793	7.18008	6.33997	6.41102	7898	6871	8826	13966	9258	3864	3847	4779	5358
Gas7	chr11;chr11;chr11;chr11;chr11;chr11;chr11;chr11;chr11;chr11;chr11;chr11;chr11;chr11;chr11;chr11;chr11;chr11;chr11;chr11;chr11;chr11;chr11;chr11;chr11;chr11;chr11;chr11;chr11;chr11;chr11;chr11;chr11;chr11;chr11;chr11;chr11;chr11;chr11;chr11;chr11;chr11;chr11;chr11;chr11;chr11;chr11;chr11;chr11;chr11;chr11;chr11;chr11;chr11;chr11	67532998;67586500;67596555;67596555;67603108;67603108;67603108;67603108;67629610;67629610;67629610;67629610;67643281;67643281;67643281;67652859;67652859;67652859;67652859;67660019;67660019;67660019;67660019;67662051;67662051;67662051;67662051;67665388;67665388;67665388;67665388;67670594;67670594;67670594;67670594;67674238;67674238;67674238;67674238;67675599;67675599;67675599;67675599;67681225;676…	67533119;67586815;67596699;67596699;67603228;67603228;67603228;67603228;67629690;67629690;67629690;67629690;67643366;67643366;67643366;67652912;67652912;67652912;67652912;67660108;67660108;67660108;67660108;67662166;67662166;67662166;67662166;67665462;67665462;67665462;67665462;67670672;67670672;67670672;67670672;67674366;67674366;67674366;67674366;67675722;67675722;67675722;67675722;67681304;676…	+;+;+;+;+;+;+;+;+;+;+;+;+;+;+;+;+;+;+;+;+;+;+;+;+;+;+;+;+;+;+;+;+;+;+;+;+;+;+;+;+;+;+;+;+;+;+;+;+;+;+;+;+;+;+	7372	growth arrest specific 7	1.46843	0.554279	2.61803e-07	1.50199e-05	8.11505	7.65249	7.71543	8.20124	7.79352	7.71501	7.80731	8.41948	8.36535	8891	8631	15626	15252	14300	9414	10852	20200	20765
Adamts1	chr16;chr16;chr16;chr16;chr16;chr16;chr16;chr16;chr16	85793828;85796639;85797718;85798004;85798410;85799046;85799536;85800090;85801978	85796100;85796814;85797893;85798190;85798696;85799213;85799668;85800436;85803115	-;-;-;-;-;-;-;-;-	4885	a disintegrin-like and metallopeptidase (reprolysin type) with thrombospondin type 1 motif, 1	-1.77593	-0.828573	2.69713e-07	1.54135e-05	3.0133	3.62762	3.71741	2.82991	2.9475	3.35614	3.30344	2.48492	2.13352	546	540	543	743	630	274	262	330	276
Tacr3	chr3;chr3;chr3;chr3;chr3	134829007;134854811;134861066;134929886;134932130	134829781;134854999;134861216;134930082;134934581	+;+;+;+;+	3764	tachykinin receptor 3	2.43558	1.28427	2.75214e-07	1.56669e-05	0.345978	-0.810036	-0.705106	-0.152599	-0.6044	-1.08005	-0.402609	1.00338	0.714053	25	25	46	34	48	43	33	118	103
Adora1	chr1;chr1;chr1;chr1;chr1;chr1;chr1;chr1;chr1;chr1;chr1;chr1	134199215;134199215;134199215;134199215;134199215;134234015;134234015;134234015;134234663;134235228;134235228;134235228	134203590;134203590;134203590;134203590;134203590;134234412;134234446;134235457;134234856;134235457;134235457;134235457	-;-;-;-;-;-;-;-;-;-;-;-	5819	adenosine A1 receptor	1.55342	0.635446	2.95265e-07	1.67435e-05	5.61241	5.04529	4.91643	5.45212	5.12822	4.95355	4.86797	5.72947	5.65113	1459	1240	2463	2249	1864	1661	1614	3130	3164
Gpr176	chr2;chr2;chr2	118277098;118283906;118373019	118280354;118284158;118373419	-;-;-	3911	G protein-coupled receptor 176	2.05453	1.03881	3.08795e-07	1.74433e-05	4.52206	3.43279	3.16439	4.5821	3.71876	3.11596	3.72345	4.6799	4.08321	477	368	927	629	843	780	883	1512	1067
Esco2	chr14;chr14;chr14;chr14;chr14;chr14;chr14;chr14;chr14;chr14;chr14	65819027;65821581;65824118;65824846;65826480;65827168;65828469;65829662;65831005;65832664;65833802	65820098;65821741;65824258;65824935;65826611;65827288;65828523;65829752;65831794;65832741;65833969	-;-;-;-;-;-;-;-;-;-;-	2899	establishment of sister chromatid cohesion N-acetyltransferase 2	-1.59811	-0.676367	3.12197e-07	1.75009e-05	2.69026	3.48621	3.56843	2.93085	3.87071	3.87401	4.01799	3.32264	3.2214	495	487	1030	1064	1034	219	281	590	587
Ndp	chrX;chrX;chrX	16885521;16894408;16911386	16886696;16894781;16911774	-;-;-	1939	Norrie disease (pseudoglioma) (human)	1.61326	0.689979	3.11311e-07	1.75009e-05	2.852	2.27042	2.31386	3.06781	2.7697	2.69888	2.53998	3.3895	3.36174	213	204	480	471	371	245	309	618	647
Chsy3	chr18;chr18;chr18	59175340;59179265;59408884	59176484;59179548;59411336	+;+;+	3882	chondroitin sulfate synthase 3	1.87741	0.908741	3.14011e-07	1.75357e-05	2.62976	2.01172	1.78158	2.41885	1.60549	1.67212	2.02756	2.89637	2.91005	178	141	214	231	260	210	197	439	473
Nuak2	chr1;chr1;chr1;chr1;chr1;chr1;chr1;chr1;chr1;chr1;chr1;chr1;chr1;chr1;chr1	132316125;132316125;132324953;132324953;132326206;132327697;132327697;132328131;132328131;132329958;132329958;132330559;132330559;132331321;132331321	132316472;132316472;132325073;132325073;132326229;132327848;132327848;132328196;132328196;132330077;132330077;132330691;132330691;132333488;132333488	+;+;+;+;+;+;+;+;+;+;+;+;+;+;+	3132	NUAK family, SNF1-like kinase, 2	-1.59561	-0.674112	3.19879e-07	1.77285e-05	3.35803	4.04648	4.00025	3.32369	3.89845	3.75834	3.67296	2.99475	3.2214	730	657	1050	982	814	348	369	470	587
Arhgap26	chr18;chr18;chr18;chr18;chr18;chr18;chr18;chr18;chr18;chr18;chr18;chr18;chr18;chr18;chr18;chr18;chr18;chr18;chr18;chr18;chr18;chr18;chr18	38993145;39097630;39099572;39102169;39110455;39111790;39120119;39121774;39126833;39132056;39150040;39205284;39227368;39229891;39243606;39245283;39246819;39286527;39296785;39306702;39357553;39363117;39371074	38993629;39097725;39099633;39102240;39110556;39111900;39120223;39121903;39126933;39132150;39150118;39205320;39227433;39229965;39243693;39245341;39246924;39286686;39296923;39306852;39357828;39363208;39376285	+;+;+;+;+;+;+;+;+;+;+;+;+;+;+;+;+;+;+;+;+;+;+	7899	Rho GTPase activating protein 26	2.00512	1.00369	3.19591e-07	1.77285e-05	4.42452	3.70476	3.38219	4.36193	2.77868	2.97394	3.56445	4.42605	4.12057	576	428	483	570	755	729	758	1268	1095
Bub1	chr2;chr2;chr2;chr2;chr2;chr2;chr2;chr2;chr2;chr2;chr2;chr2;chr2;chr2;chr2;chr2;chr2;chr2;chr2;chr2;chr2;chr2;chr2;chr2;chr2;chr2;chr2;chr2;chr2;chr2;chr2;chr2;chr2;chr2;chr2;chr2;chr2;chr2;chr2;chr2;chr2;chr2;chr2;chr2;chr2;chr2;chr2;chr2;chr2;chr2	127800200;127800200;127803018;127803018;127804182;127804182;127804474;127804474;127804809;127804809;127805280;127805280;127806226;127806226;127807809;127807809;127808967;127808967;127810609;127810609;127812948;127812948;127813829;127813829;127814638;127814638;127814839;127814839;127816089;127816089;127817252;127817252;127819213;127819213;127821675;127821675;127821942;127821942;127823959;127823959…	127801438;127801438;127803124;127803124;127804350;127804350;127804631;127804631;127804970;127804970;127805395;127805395;127806369;127806369;127808011;127808011;127809054;127809054;127810783;127810783;127813029;127813029;127813925;127813925;127814748;127814748;127814967;127814967;127816147;127816147;127817478;127817478;127819364;127819364;127821856;127821859;127821994;127821994;127824059;127824059…	-;-;-;-;-;-;-;-;-;-;-;-;-;-;-;-;-;-;-;-;-;-;-;-;-;-;-;-;-;-;-;-;-;-;-;-;-;-;-;-;-;-;-;-;-;-;-;-;-;-	4337	BUB1, mitotic checkpoint serine/threonine kinase	-1.5904	-0.669393	3.25968e-07	1.79981e-05	4.13882	4.93649	4.94636	4.40134	4.75234	4.96314	4.97315	4.26876	4.18371	1353	1266	1898	2264	2005	598	779	1137	1144
Dsg2	chr18;chr18;chr18;chr18;chr18;chr18;chr18;chr18;chr18;chr18;chr18;chr18;chr18;chr18;chr18	20558116;20573489;20574940;20579040;20579334;20580512;20582708;20582937;20589948;20591834;20592272;20594064;20595960;20598339;20601313	20558344;20573524;20575074;20579201;20579478;20580678;20582845;20583122;20590213;20591976;20592499;20594291;20596081;20598668;20604526	+;+;+;+;+;+;+;+;+;+;+;+;+;+;+	5729	desmoglein 2	-3.16438	-1.66192	3.47586e-07	1.90485e-05	-1.26206	0.604821	0.400053	-1.72276	-0.700988	0.315509	0.500147	-1.16705	-1.43476	67	54	43	90	90	14	11	26	23
Pif1	chr9;chr9;chr9;chr9;chr9;chr9;chr9;chr9;chr9;chr9;chr9;chr9	65587205;65589005;65589215;65589451;65589713;65589948;65591720;65592124;65593262;65593457;65594387;65594781	65588394;65589137;65589340;65589604;65589827;65590054;65591859;65592230;65593349;65593602;65594578;65595962	+;+;+;+;+;+;+;+;+;+;+;+	3680	PIF1 5'-to-3' DNA helicase	-1.58462	-0.664139	3.47023e-07	1.90485e-05	3.35388	3.93564	4.02204	3.30798	3.34226	3.60345	3.4738	2.80486	2.79592	676	667	714	882	709	347	365	412	437
Usp43	chr11;chr11;chr11;chr11;chr11;chr11;chr11;chr11;chr11;chr11;chr11;chr11;chr11;chr11;chr11;chr11;chr11;chr11;chr11;chr11;chr11;chr11;chr11;chr11;chr11;chr11;chr11;chr11;chr11;chr11	67854523;67854523;67875263;67875263;67876373;67876373;67879796;67879811;67880265;67880265;67881206;67881206;67883206;67883206;67887750;67887750;67891350;67891350;67893013;67893013;67897221;67897221;67898884;67898884;67904321;67904321;67913754;67913754;67921545;67921545	67856544;67856544;67875427;67875427;67876531;67876531;67880144;67880144;67880391;67880391;67881283;67881283;67883309;67883309;67887861;67887861;67891485;67891485;67893148;67893148;67897356;67897356;67898976;67898976;67904424;67904424;67913885;67913885;67922153;67922153	-;-;-;-;-;-;-;-;-;-;-;-;-;-;-;-;-;-;-;-;-;-;-;-;-;-;-;-;-;-	4462	ubiquitin specific peptidase 43	1.70619	0.770776	3.53894e-07	1.93221e-05	4.16748	3.30649	3.38892	4.09286	3.36431	3.93894	3.7952	4.47415	4.48729	437	430	725	1113	886	610	629	1311	1412
Lpar1	chr4;chr4;chr4;chr4;chr4;chr4;chr4;chr4;chr4;chr4;chr4	58435252;58435252;58435252;58486477;58486477;58486477;58499288;58504622;58504622;58553134;58553421	58437634;58437634;58437634;58487224;58487224;58487224;58499403;58504781;58504781;58553293;58553491	-;-;-;-;-;-;-;-;-;-;-	3638	lysophosphatidic acid receptor 1	-1.91683	-0.93872	3.59022e-07	1.95295e-05	3.8067	4.65093	4.45257	3.94827	5.11113	4.66402	4.52446	3.68777	3.57285	1110	899	2434	1840	1469	475	569	760	749
Gsg1l	chr7;chr7;chr7;chr7;chr7;chr7;chr7	125878419;125891660;125910164;125923423;125958435;126020624;126081860	125881238;125891730;125910331;125923534;125958587;126020671;126082411	-;-;-;-;-;-;-	3924	GSG1-like	-1.6938	-0.760265	3.74442e-07	2.02931e-05	4.17455	4.82688	4.60614	4.26554	4.69181	4.70117	4.63318	3.67825	3.71746	1254	1000	1820	1888	1584	613	709	755	828
Ncaph	chr2;chr2;chr2;chr2;chr2;chr2;chr2;chr2;chr2;chr2;chr2;chr2;chr2;chr2;chr2;chr2;chr2;chr2	127103810;127105846;127106104;127107354;127108485;127113560;127116532;127117506;127118077;127121125;127122040;127123537;127124831;127125551;127126115;127127104;127127485;127133849	127104280;127105921;127106195;127107470;127108658;127113670;127116654;127117612;127118225;127121327;127122131;127123726;127124955;127125686;127126207;127127194;127127722;127133954	-;-;-;-;-;-;-;-;-;-;-;-;-;-;-;-;-;-	2694	non-SMC condensin I complex, subunit H	-1.5084	-0.593019	3.88075e-07	2.09546e-05	4.59243	5.23494	5.20441	4.68303	4.99389	5.04669	4.94114	4.37629	4.40749	1664	1514	2244	2399	1961	819	947	1225	1336
Pdzph1	chr17;chr17;chr17;chr17;chr17;chr17;chr17;chr17;chr17;chr17;chr17;chr17;chr17	58878808;58880607;58883905;58885860;58888008;58922569;58932418;58950239;58954335;58967315;58972945;58987454;58991296	58879177;58880742;58884091;58885902;58888165;58922747;58932528;58950340;58954502;58967506;58975266;58987579;58991375	-;-;-;-;-;-;-;-;-;-;-;-;-	4174	PDZ and pleckstrin homology domains 1	-2.32704	-1.2185	3.9242e-07	2.11116e-05	-0.615836	0.493284	0.965444	-0.109749	1.13167	0.705022	0.562681	-0.382	-0.608737	62	80	154	118	94	22	34	45	41
Homer2	chr7;chr7;chr7;chr7;chr7;chr7;chr7;chr7;chr7;chr7;chr7;chr7;chr7;chr7;chr7;chr7;chr7;chr7;chr7;chr7;chr7;chr7;chr7;chr7;chr7;chr7;chr7	81600481;81600481;81600481;81611306;81611306;81611306;81612261;81612261;81612261;81614343;81614343;81614343;81618576;81618576;81618576;81624252;81624252;81624252;81636361;81636361;81636361;81649554;81649554;81649554;81692816;81706759;81706759	81610441;81610441;81610441;81611386;81611386;81611386;81612371;81612371;81612371;81614499;81614499;81614499;81618682;81618715;81618715;81624344;81624344;81624344;81636492;81636492;81636492;81649710;81649710;81649710;81692965;81706925;81706925	-;-;-;-;-;-;-;-;-;-;-;-;-;-;-;-;-;-;-;-;-;-;-;-;-;-;-	11149	homer scaffolding protein 2	1.65819	0.729612	3.97059e-07	2.12058e-05	5.81316	5.34827	5.16187	5.81526	4.92611	5.02914	5.37875	6.04713	5.94244	1800	1470	2141	2370	2656	1909	2076	3901	3872
Junb	chr8	84976909	84978748	-	1840	jun B proto-oncogene	1.67986	0.748344	3.96298e-07	2.12058e-05	3.25053	2.35581	2.22648	3.11373	1.88045	1.99487	1.78029	2.61833	2.41704	226	192	259	289	219	323	319	362	336
Arc	chr15;chr15;chr15;chr15;chr15;chr15	74669081;74669081;74670180;74670180;74670565;74670565	74669993;74669993;74670316;74670319;74672570;74672570	-;-;-;-;-;-	3059	activity regulated cytoskeletal-associated protein	2.15119	1.10513	4.1818e-07	2.22529e-05	2.94321	2.07507	1.8611	2.95123	0.673383	1.72718	1.17644	2.54481	2.38669	186	149	112	240	144	261	285	344	329
Prickle1	chr15;chr15;chr15;chr15;chr15;chr15;chr15;chr15	93499114;93502960;93505029;93508553;93509228;93510671;93512450;93595694	93501303;93503826;93505215;93508756;93509365;93510784;93512636;93595891	-;-;-;-;-;-;-;-	4085	prickle planar cell polarity protein 1	1.52018	0.60424	4.29209e-07	2.27574e-05	6.13552	5.38779	5.43709	6.11588	5.26234	5.52318	5.52186	5.99056	5.91839	1850	1779	2703	3338	2933	2387	2557	3751	3808
Fam160a1	chr3;chr3;chr3;chr3;chr3;chr3;chr3;chr3;chr3;chr3;chr3;chr3	85660063;85665353;85665788;85672223;85676071;85683580;85688431;85720416;85722392;85730259;85741151;85746089	85661218;85665491;85665966;85673479;85676261;85683659;85688598;85720502;85722550;85730885;85741374;85746209	-;-;-;-;-;-;-;-;-;-;-;-	4388	family with sequence similarity 160, member A1	-1.68481	-0.752583	4.30769e-07	2.27579e-05	1.58909	2.343	2.46784	1.57915	2.39448	2.52679	2.48453	1.90709	1.61811	224	227	370	418	357	102	110	221	193
Klf6	chr13;chr13;chr13;chr13	5861489;5864768;5866639;5867232	5861842;5865344;5866762;5870393	+;+;+;+	4217	Kruppel-like factor 6	1.49117	0.576442	4.35243e-07	2.28226e-05	6.21488	5.74634	5.70293	6.21875	5.98573	6.00789	6.22463	6.80067	6.63893	2372	2139	4463	4671	4774	2522	2746	6577	6275
Lfng	chr5;chr5;chr5;chr5;chr5;chr5;chr5;chr5	140607341;140611850;140612291;140612503;140612760;140613156;140614191;140614407	140607844;140611898;140612390;140612656;140612845;140613321;140614276;140615545	+;+;+;+;+;+;+;+	2284	LFNG O-fucosylpeptide 3-beta-N-acetylglucosaminyltransferase	-1.71034	-0.774284	4.34326e-07	2.28226e-05	3.78837	4.42186	4.31108	3.90452	4.22193	4.03421	3.97839	3.12939	3.05769	947	815	1314	1189	1006	469	552	516	524
Slc25a13	chr6;chr6;chr6;chr6;chr6;chr6;chr6;chr6;chr6;chr6;chr6;chr6;chr6;chr6;chr6;chr6;chr6;chr6;chr6;chr6;chr6;chr6;chr6;chr6;chr6;chr6;chr6;chr6;chr6;chr6;chr6;chr6;chr6;chr6;chr6;chr6	6041218;6041218;6042559;6042559;6042741;6042741;6052765;6052765;6073402;6073402;6095147;6095147;6096670;6096670;6109181;6109181;6109937;6109937;6113938;6113938;6114225;6114225;6114970;6114970;6117099;6117099;6131629;6131629;6152408;6152408;6180971;6180971;6191264;6191264;6216996;6216996	6042332;6042332;6042649;6042649;6042899;6042899;6052903;6052903;6073542;6073542;6095227;6095227;6096722;6096722;6109339;6109339;6110021;6110024;6114022;6114022;6114318;6114318;6115108;6115108;6117245;6117245;6131768;6131768;6152523;6152523;6181113;6181113;6191317;6191317;6217173;6217173	-;-;-;-;-;-;-;-;-;-;-;-;-;-;-;-;-;-;-;-;-;-;-;-;-;-;-;-;-;-;-;-;-;-;-;-	3122	solute carrier family 25 (mitochondrial carrier, adenine nucleotide translocator), member 13	-1.80953	-0.855612	4.36655e-07	2.28226e-05	2.37516	3.05083	2.94929	1.83085	3.27826	3.3542	3.04876	2.23256	2.53637	366	317	683	742	528	176	131	277	365
Aurka	chr2;chr2;chr2;chr2;chr2;chr2;chr2;chr2;chr2;chr2;chr2;chr2;chr2;chr2;chr2;chr2;chr2;chr2	172356190;172356190;172357081;172357081;172359755;172359755;172362775;172362775;172363598;172363598;172364442;172364442;172366922;172366922;172368986;172368986;172370395;172370473	172356981;172356981;172357255;172357255;172359903;172359903;172362913;172362913;172363789;172363789;172364496;172364496;172367171;172367171;172369032;172369032;172370570;172370570	-;-;-;-;-;-;-;-;-;-;-;-;-;-;-;-;-;-	1975	aurora kinase A	-1.70504	-0.769807	5.23299e-07	2.72542e-05	4.33683	4.92686	4.9611	4.41974	4.95546	4.77851	4.52151	3.80263	3.84092	1344	1279	2185	1992	1466	686	789	823	902
Tcf7l2	chr19;chr19;chr19;chr19;chr19;chr19;chr19;chr19;chr19;chr19;chr19;chr19;chr19;chr19;chr19;chr19;chr19;chr19;chr19;chr19;chr19;chr19;chr19;chr19;chr19;chr19;chr19;chr19;chr19;chr19;chr19;chr19;chr19;chr19;chr19;chr19;chr19;chr19;chr19;chr19;chr19;chr19;chr19;chr19;chr19;chr19;chr19;chr19;chr19;chr19;chr19;chr19;chr19;chr19;chr19;chr19;chr19;chr19;chr19;chr19;chr19;chr19;chr19;chr19;chr19;chr19;chr…	55741810;55741810;55741810;55741810;55741810;55741810;55741810;55742776;55742776;55742776;55742776;55742776;55742776;55742776;55743073;55743073;55743073;55743073;55743073;55743073;55743073;55755014;55817764;55817764;55817764;55817764;55817764;55817764;55817764;55895321;55908423;55908423;55908423;55908423;55908423;55908423;55908423;55908423;55910579;55910579;55910579;55910579;55910579;55910579;559…	55742530;55742530;55742530;55742530;55742530;55742530;55742530;55742842;55742842;55742842;55742842;55742842;55742842;55742842;55743197;55743197;55743197;55743197;55743197;55743197;55743197;55755082;55817865;55817865;55817865;55817865;55817865;55817865;55817865;55895637;55908555;55908555;55908555;55908555;55908555;55908555;55908555;55908555;55910681;55910681;55910681;55910681;55910681;55910681;559…	+;+;+;+;+;+;+;+;+;+;+;+;+;+;+;+;+;+;+;+;+;+;+;+;+;+;+;+;+;+;+;+;+;+;+;+;+;+;+;+;+;+;+;+;+;+;+;+;+;+;+;+;+;+;+;+;+;+;+;+;+;+;+;+;+;+;+;+;+;+;+;+;+;+;+;+;+;+;+;+;+;+;+;+;+;+;+;+;+;+;+;+;+;+;+;+;+;+;+;+;+;+;+;+	4553	transcription factor 7 like 2, T cell specific, HMG box	-1.84451	-0.883236	6.22651e-07	3.19751e-05	1.88204	2.55227	2.44867	2.03559	2.71459	2.604	2.67349	1.43276	1.57261	259	224	462	441	407	125	151	159	187
Dmrta1	chr4;chr4	89688198;89691436	89688939;89694766	+;+	4073	doublesex and mab-3 related transcription factor like family A1	-2.31567	-1.21143	6.1897e-07	3.19751e-05	0.242037	1.77469	1.21283	0.355378	1.08415	1.62779	1.53724	0.564873	-0.18753	151	95	149	224	185	40	47	87	55
Ncapg	chr5;chr5;chr5;chr5;chr5;chr5;chr5;chr5;chr5;chr5;chr5;chr5;chr5;chr5;chr5;chr5;chr5;chr5;chr5;chr5;chr5	45669925;45671020;45672273;45674358;45674769;45675949;45676592;45678347;45679848;45681372;45681727;45687312;45688561;45691602;45693157;45693752;45695654;45696033;45696473;45698841;45699848	45670133;45671223;45672501;45674503;45674853;45676141;45676741;45678487;45679971;45681455;45681906;45687422;45688680;45691826;45693338;45693926;45695815;45696168;45696544;45698910;45700547	+;+;+;+;+;+;+;+;+;+;+;+;+;+;+;+;+;+;+;+;+	3698	non-SMC condensin I complex, subunit G	-1.53791	-0.620975	6.22275e-07	3.19751e-05	3.66985	4.35323	4.38356	3.75024	4.58747	4.77996	4.60653	4.1206	4.0154	903	857	1693	1994	1555	432	496	1026	1018
Fam181b	chr7;chr7	93079879;93080983	93080981;93081721	+;+	1842	family with sequence similarity 181, member B	-2.58353	-1.36934	6.19268e-07	3.19751e-05	3.65644	4.67924	4.56221	3.28407	5.77783	4.96059	4.48161	3.48432	3.73305	1132	970	3864	2260	1426	428	359	660	837
Sh3bgrl2	chr9;chr9;chr9;chr9	83548338;83577436;83594658;83597225	83548503;83577621;83594738;83600291	+;+;+;+	3500	SH3 domain binding glutamic acid-rich protein like 2	-2.00022	-1.00016	6.45379e-07	3.30268e-05	4.44807	5.56444	5.49354	4.54235	4.64263	5.45096	5.58442	4.36802	4.24782	2091	1850	1759	3175	3063	741	859	1218	1196
B230216N24Rik	chr1;chr1;chr1	98031123;98033116;98047702	98032108;98033215;98047793	-;-;-	1178	RIKEN cDNA B230216N24 gene	2.15138	1.10527	6.69632e-07	3.41489e-05	1.22109	-0.136372	0.260393	1.04672	1.57831	1.12512	0.694197	2.17957	2.42985	40	49	210	158	103	79	76	267	339
Clca3a1	chr3;chr3;chr3;chr3;chr3;chr3;chr3;chr3;chr3;chr3;chr3;chr3;chr3;chr3;chr3;chr3;chr3;chr3;chr3;chr3;chr3;chr3;chr3;chr3;chr3;chr3;chr3	144729677;144729677;144736917;144736917;144737863;144737863;144746764;144746764;144747370;144747370;144748401;144749665;144749665;144751934;144751934;144754729;144754729;144755154;144755154;144757958;144757958;144758407;144758407;144759171;144759171;144760564;144760564	144730955;144730955;144737156;144737156;144738030;144738030;144747028;144747028;144747594;144747594;144748501;144749842;144749842;144752158;144752158;144754956;144754956;144755331;144755331;144758066;144758066;144758554;144758554;144759311;144759311;144760977;144760977	-;-;-;-;-;-;-;-;-;-;-;-;-;-;-;-;-;-;-;-;-;-;-;-;-;-;-	3899	chloride channel accessory 3A1	2.74073	1.45456	6.85331e-07	3.48285e-05	-1.60561	-2.26325	-2.51381	-0.870237	-2.29753	-1.70038	-1.7262	-0.51545	-0.161671	9	7	14	22	19	11	20	41	56
Cbln1	chr8;chr8;chr8	87468853;87471692;87471977	87470451;87471811;87472592	-;-;-	2335	cerebellin 1 precursor protein	1.77037	0.824053	7.22363e-07	3.6584e-05	5.71142	4.88328	4.80523	5.74768	5.7327	5.20161	4.99316	6.0486	6.18343	1304	1148	3745	2671	2033	1779	1981	3905	4576
Loxl1	chr9;chr9;chr9;chr9;chr9;chr9;chr9	58287723;58290755;58292569;58293573;58294359;58297621;58311686	58288917;58290870;58292664;58293729;58294496;58297729;58313212	-;-;-;-;-;-;-	3338	lysyl oxidase-like 1	-2.15289	-1.10628	7.36537e-07	3.71736e-05	3.43469	4.13833	4.22916	3.3276	3.5611	3.81027	3.72516	2.73311	1.79358	778	770	831	1018	844	367	370	392	218
Ndst3	chr3;chr3;chr3;chr3;chr3;chr3;chr3;chr3;chr3;chr3;chr3;chr3;chr3;chr3;chr3;chr3;chr3;chr3;chr3;chr3;chr3;chr3;chr3;chr3;chr3;chr3;chr3;chr3;chr3;chr3;chr3;chr3;chr3;chr3;chr3;chr3;chr3;chr3;chr3	123526166;123526166;123526166;123531084;123531084;123531084;123546769;123546769;123546769;123548872;123548872;123548872;123552506;123552506;123552506;123556792;123556792;123556836;123560200;123560200;123560200;123561902;123561902;123561902;123601441;123601441;123601441;123606846;123606846;123606846;123619083;123619299;123627959;123627959;123634253;123634253;123671341;123671341;123690705	123528930;123528930;123528930;123531186;123531186;123531186;123546878;123546878;123546878;123549042;123549042;123549042;123552680;123552680;123552680;123556915;123556915;123556915;123560296;123560296;123560296;123562084;123562084;123562084;123601569;123601569;123601569;123607031;123607031;123607031;123619197;123619450;123628113;123628113;123634340;123634340;123672477;123672477;123690852	-;-;-;-;-;-;-;-;-;-;-;-;-;-;-;-;-;-;-;-;-;-;-;-;-;-;-;-;-;-;-;-;-;-;-;-;-;-;-	5838	N-deacetylase/N-sulfotransferase (heparan glucosaminyl) 3	1.9288	0.947701	7.43107e-07	3.73767e-05	5.90465	5.16841	5.22335	6.03942	4.09823	4.62831	5.03924	5.74049	5.71184	1589	1534	1206	1795	2099	2034	2425	3154	3300
Gng4	chr13;chr13;chr13;chr13;chr13;chr13;chr13;chr13	13784059;13784307;13803599;13803599;13806061;13806061;13825247;13825247	13784107;13784643;13803702;13803702;13806170;13806170;13827895;13827895	+;+;+;+;+;+;+;+	3249	guanine nucleotide binding protein (G protein), gamma 4	1.79373	0.842966	7.63855e-07	3.82892e-05	4.56218	4.03258	3.74125	4.62237	3.87769	3.71511	4.2255	5.11194	4.68728	723	549	1035	953	1194	802	908	2040	1622
Stt3b	chr9;chr9;chr9;chr9;chr9;chr9;chr9;chr9;chr9;chr9;chr9;chr9;chr9;chr9;chr9;chr9	115242582;115246045;115248505;115250779;115251678;115252499;115253833;115254789;115256133;115257436;115258462;115266094;115267310;115276704;115280411;115309752	115244045;115246257;115248618;115250952;115251849;115252686;115254044;115254943;115256181;115257582;115258560;115266193;115267375;115276991;115280519;115310421	-;-;-;-;-;-;-;-;-;-;-;-;-;-;-;-	4220	STT3, subunit of the oligosaccharyltransferase complex, homolog B (S. cerevisiae)	1.53943	0.622401	8.33434e-07	4.16349e-05	7.92149	7.46787	7.33579	7.93912	7.09849	7.43313	7.48135	8.09461	8.00113	7823	6634	9652	12545	11408	8232	9049	16127	16132
Lypd6	chr2;chr2;chr2;chr2;chr2;chr2;chr2;chr2;chr2;chr2;chr2	50066429;50066429;50128370;50165469;50165469;50173601;50173601;50188711;50188711;50190650;50190650	50066584;50066584;50128534;50165657;50165657;50173699;50173699;50188841;50188841;50193569;50193569	+;+;+;+;+;+;+;+;+;+;+	3660	LY6/PLAUR domain containing 6	1.79791	0.846322	9.20918e-07	4.58492e-05	5.83862	5.07852	4.88824	5.88643	4.68147	5.35565	5.46211	6.06586	5.98683	1493	1216	1807	2972	2814	1943	2181	3952	3993
Dlc1	chr8;chr8;chr8;chr8;chr8;chr8;chr8;chr8;chr8;chr8;chr8;chr8;chr8;chr8;chr8;chr8;chr8;chr8;chr8;chr8;chr8;chr8;chr8;chr8;chr8;chr8;chr8;chr8;chr8;chr8;chr8;chr8;chr8;chr8;chr8;chr8;chr8;chr8;chr8;chr8;chr8;chr8;chr8;chr8;chr8;chr8	36567739;36567739;36567739;36571265;36571265;36571265;36572668;36572668;36572668;36573955;36573955;36573955;36574807;36574807;36574807;36577035;36577035;36577035;36579224;36579224;36579224;36579547;36579547;36579547;36582701;36582701;36582701;36583541;36583541;36583541;36586676;36586676;36586676;36593377;36593377;36593377;36599369;36599369;36599369;36613559;36732588;36763645;36850164;36857926;369…	36570403;36570403;36570403;36571438;36571438;36571438;36572885;36572885;36572885;36574173;36574173;36574173;36574921;36574921;36574921;36577248;36577248;36577248;36579422;36579422;36579422;36579706;36579706;36579706;36582877;36582877;36582877;36584967;36584967;36584967;36586739;36586739;36586739;36593458;36593458;36593458;36599440;36599440;36599440;36613943;36733054;36763678;36850295;36858075;369…	-;-;-;-;-;-;-;-;-;-;-;-;-;-;-;-;-;-;-;-;-;-;-;-;-;-;-;-;-;-;-;-;-;-;-;-;-;-;-;-;-;-;-;-;-;-	8475	deleted in liver cancer 1	1.64683	0.719688	9.34571e-07	4.63718e-05	5.25446	4.71075	4.66272	5.04368	4.36994	4.49628	4.62862	5.47894	5.37291	1157	1040	1456	1638	1579	1296	1216	2631	2609
Mlc1	chr15;chr15;chr15;chr15;chr15;chr15;chr15;chr15;chr15;chr15;chr15;chr15	88955884;88958064;88963414;88964148;88965379;88965939;88966393;88974485;88974724;88976503;88977799;88978516	88957096;88958225;88963536;88964204;88965495;88966010;88966494;88974586;88974777;88976592;88977997;88978553	-;-;-;-;-;-;-;-;-;-;-;-	2329	megalencephalic leukoencephalopathy with subcortical cysts 1 homolog (human)	-1.6555	-0.72727	9.57641e-07	4.73565e-05	3.59095	4.20888	4.24592	3.33149	4.56947	4.42868	4.15621	3.57123	3.80858	817	779	1672	1563	1138	409	371	701	882
Slc30a10	chr1;chr1;chr1;chr1	185454848;185456352;185462687;185464077	185455679;185456429;185462926;185468761	+;+;+;+	5835	solute carrier family 30, member 10	-1.84853	-0.886382	9.79083e-07	4.80858e-05	5.09827	5.73351	6.02982	5.40673	5.57793	5.93829	6.14032	4.72775	4.86919	2351	2683	3364	4451	4503	1163	1564	1563	1840
Gab1	chr8;chr8;chr8;chr8;chr8;chr8;chr8;chr8;chr8;chr8;chr8;chr8;chr8;chr8;chr8;chr8;chr8;chr8;chr8;chr8;chr8	80764431;80764434;80769651;80769651;80774550;80774550;80774934;80774934;80776161;80784627;80784627;80785101;80785101;80788490;80788490;80791389;80791389;80800101;80800101;80879532;80879532	80766487;80766487;80769773;80769773;80774673;80774673;80775027;80775027;80776250;80784930;80784930;80785186;80785186;80789094;80789094;80791614;80791614;80800395;80800395;80880479;80880519	-;-;-;-;-;-;-;-;-;-;-;-;-;-;-;-;-;-;-;-;-	4992	growth factor receptor bound protein 2-associated protein 1	-1.47619	-0.561883	9.82211e-07	4.80858e-05	5.74191	6.25252	6.20242	5.79285	6.01072	5.80423	5.84798	5.25712	5.23005	3369	3024	4541	4056	3677	1817	2044	2256	2363
Pls1	chr9;chr9;chr9;chr9;chr9;chr9;chr9;chr9;chr9;chr9;chr9;chr9;chr9;chr9;chr9;chr9	95752642;95754661;95761313;95761934;95765691;95769094;95773518;95775308;95776466;95776689;95782370;95784100;95785490;95786933;95795762;95845171	95754437;95754785;95761436;95762067;95765805;95769172;95773713;95775403;95776608;95776854;95782451;95784232;95785619;95787096;95795866;95845279	-;-;-;-;-;-;-;-;-;-;-;-;-;-;-;-	3697	plastin 1 (I-isoform)	-1.74023	-0.79928	9.7848e-07	4.80858e-05	1.30946	2.16517	2.24882	1.25778	1.98763	2.04389	2.3358	1.51206	1.32991	198	195	279	299	322	84	88	168	158
Htr1d	chr4;chr4;chr4;chr4;chr4;chr4;chr4;chr4;chr4;chr4	136423524;136423524;136423524;136423972;136423972;136424612;136441747;136441747;136441747;136441747	136423597;136423775;136423775;136424129;136424129;136424750;136444401;136444401;136444401;136444401	+;+;+;+;+;+;+;+;+;+	3204	5-hydroxytryptamine (serotonin) receptor 1D	2.39389	1.25935	1.01787e-06	4.96657e-05	0.277522	-0.412346	-0.492487	0.581387	-0.543424	-1.35713	-0.495128	0.564873	0.933865	33	29	48	28	45	41	55	87	120
Frmpd4	chrX;chrX;chrX;chrX;chrX;chrX;chrX;chrX;chrX;chrX;chrX;chrX;chrX;chrX;chrX;chrX;chrX;chrX;chrX;chrX;chrX;chrX;chrX;chrX;chrX;chrX;chrX;chrX;chrX;chrX;chrX;chrX;chrX;chrX;chrX;chrX;chrX;chrX;chrX;chrX;chrX;chrX;chrX;chrX;chrX;chrX;chrX;chrX;chrX;chrX;chrX;chrX;chrX;chrX;chrX	167471306;167471306;167471306;167476787;167476787;167476787;167478464;167478464;167478464;167486796;167486796;167486796;167488987;167488987;167488987;167489699;167489699;167489699;167492873;167492873;167492873;167497813;167497813;167497813;167505446;167505446;167505446;167508202;167508202;167508202;167512208;167512208;167512208;167515804;167515804;167515804;167522090;167522090;167522090;167604559…	167475302;167475302;167475302;167478076;167478076;167478076;167479522;167479522;167479522;167486934;167486934;167486934;167489169;167489169;167489169;167489788;167489788;167489788;167492999;167492999;167492999;167497949;167497949;167497949;167505565;167505565;167505565;167508333;167508333;167508333;167512315;167512315;167512315;167515908;167515908;167515908;167522135;167522135;167522135;167604661…	-;-;-;-;-;-;-;-;-;-;-;-;-;-;-;-;-;-;-;-;-;-;-;-;-;-;-;-;-;-;-;-;-;-;-;-;-;-;-;-;-;-;-;-;-;-;-;-;-;-;-;-;-;-;-	9066	FERM and PDZ domain containing 4	2.79221	1.48141	1.04975e-06	5.10519e-05	3.15359	2.12083	1.83179	2.90497	0.973761	1.80886	2.47643	3.82695	3.56125	192	146	138	254	355	302	276	837	743
Pea15a	chr1;chr1;chr1;chr1	172196729;172199111;172200408;172206597	172198690;172199266;172200581;172206781	-;-;-;-	2477	phosphoprotein enriched in astrocytes 15A	-1.44815	-0.53421	1.06689e-06	5.17145e-05	8.35403	8.93402	8.86907	8.37994	8.39663	8.5237	8.49974	7.98064	7.89972	21614	19202	23736	26716	23109	11110	12283	14902	15037
Chd5	chr4;chr4;chr4;chr4;chr4;chr4;chr4;chr4;chr4;chr4;chr4;chr4;chr4;chr4;chr4;chr4;chr4;chr4;chr4;chr4;chr4;chr4;chr4;chr4;chr4;chr4;chr4;chr4;chr4;chr4;chr4;chr4;chr4;chr4;chr4;chr4;chr4;chr4;chr4;chr4;chr4;chr4;chr4;chr4;chr4;chr4;chr4;chr4;chr4;chr4;chr4;chr4;chr4;chr4;chr4;chr4;chr4;chr4;chr4;chr4;chr4;chr4;chr4;chr4;chr4;chr4;chr4;chr4;chr4;chr4;chr4;chr4;chr4;chr4;chr4;chr4;chr4;chr4;chr4;chr4…	152338651;152338651;152347936;152347936;152353541;152353541;152356081;152356081;152356620;152356620;152358498;152358498;152359688;152359688;152360564;152360564;152360821;152360821;152362885;152362885;152363275;152363275;152366127;152366127;152366361;152366361;152367282;152367282;152367829;152367829;152370505;152370505;152370728;152370728;152371578;152371578;152372084;152372084;152373446;152373446…	152339030;152339030;152348063;152348063;152353729;152353729;152356199;152356199;152356858;152356858;152358619;152358619;152359811;152359811;152360730;152360730;152361042;152361042;152363091;152363091;152363486;152363486;152366258;152366258;152366469;152366469;152367473;152367473;152368029;152368029;152370642;152370642;152370849;152370849;152371751;152371751;152372225;152372225;152373577;152373577…	+;+;+;+;+;+;+;+;+;+;+;+;+;+;+;+;+;+;+;+;+;+;+;+;+;+;+;+;+;+;+;+;+;+;+;+;+;+;+;+;+;+;+;+;+;+;+;+;+;+;+;+;+;+;+;+;+;+;+;+;+;+;+;+;+;+;+;+;+;+;+;+;+;+;+;+;+;+;+;+;+;+;+	9486	chromodomain helicase DNA binding protein 5	1.67535	0.744464	1.1322e-06	5.46993e-05	7.97025	7.41567	7.32005	7.83535	6.85305	7.1138	7.42868	8.0213	8.1112	7545	6562	8142	10054	10999	8515	8421	15328	17411
Ntf3	chr6;chr6;chr6;chr6;chr6;chr6;chr6	126101412;126101412;126101412;126164730;126164730;126166540;126166540	126102523;126102523;126102523;126164840;126164960;126166744;126166744	-;-;-;-;-;-;-	1548	neurotrophin 3	-2.50669	-1.32578	1.17317e-06	5.6493e-05	0.751309	1.39485	1.91798	0.581387	2.81697	2.1006	1.8941	0.915366	0.582532	116	155	496	311	237	57	55	111	94
Gfra1	chr19;chr19;chr19;chr19;chr19;chr19;chr19;chr19;chr19;chr19;chr19;chr19;chr19;chr19;chr19;chr19;chr19;chr19;chr19;chr19;chr19;chr19;chr19;chr19;chr19;chr19;chr19;chr19;chr19;chr19;chr19;chr19	58235581;58235581;58235605;58239254;58239254;58239254;58257728;58263912;58263912;58263912;58266999;58266999;58266999;58270054;58270054;58270054;58300242;58300242;58300242;58392573;58392573;58451969;58451969;58451969;58453164;58453164;58453164;58454309;58454309;58454309;58455198;58455198	58238546;58238546;58238546;58239307;58239307;58239307;58257813;58264093;58264093;58264093;58267133;58267133;58267133;58270163;58270163;58270163;58300578;58300578;58300578;58392587;58392587;58452052;58452052;58452052;58453457;58453457;58453457;58454594;58454594;58454594;58455398;58455398	-;-;-;-;-;-;-;-;-;-;-;-;-;-;-;-;-;-;-;-;-;-;-;-;-;-;-;-;-;-;-;-	4750	glial cell line derived neurotrophic factor family receptor alpha 1	2.49199	1.3173	1.18427e-06	5.68413e-05	3.70285	2.98638	2.99407	3.64783	2.32259	2.92244	3.29885	4.7597	4.67119	350	327	352	550	628	442	462	1598	1604
Slc9a3r1	chr11;chr11;chr11;chr11;chr11;chr11	115163341;115176351;115177224;115179050;115180007;115180315	115163951;115176512;115177377;115179090;115180096;115181178	+;+;+;+;+;+	1922	solute carrier family 9 (sodium/hydrogen exchanger), member 3 regulator 1	-1.66554	-0.735988	1.20297e-06	5.75506e-05	4.01814	4.45349	4.52302	3.67259	4.26092	4.36838	4.00397	3.4952	3.29561	968	944	1350	1499	1024	550	470	665	618
Clstn2	chr9;chr9;chr9;chr9;chr9;chr9;chr9;chr9;chr9;chr9;chr9;chr9;chr9;chr9;chr9;chr9;chr9;chr9	97444395;97454583;97456426;97457313;97457547;97458094;97461340;97463465;97469691;97482939;97526304;97532612;97541732;97570560;97582458;97583503;97799348;98032861	97445713;97454743;97456610;97457436;97457692;97458264;97461563;97463613;97469857;97483101;97526425;97532860;97541917;97570709;97582666;97583698;97799470;98033167	-;-;-;-;-;-;-;-;-;-;-;-;-;-;-;-;-;-	4351	calsyntenin 2	-1.73579	-0.795596	1.23549e-06	5.89144e-05	6.1982	6.95644	6.96685	6.10909	6.23939	6.79435	7.01832	5.95868	5.90851	5488	5137	5321	8057	8276	2493	2545	3669	3782
Cdk2	chr10;chr10;chr10;chr10;chr10;chr10;chr10;chr10;chr10;chr10;chr10;chr10;chr10;chr10;chr10	128697939;128697939;128699472;128699472;128699976;128701343;128701343;128702413;128702413;128703707;128703707;128703926;128703926;128704712;128704712	128699210;128699210;128699675;128699675;128700119;128701444;128701444;128702583;128702583;128703827;128703827;128704003;128704003;128705051;128705051	-;-;-;-;-;-;-;-;-;-;-;-;-;-;-	2432	cyclin-dependent kinase 2	-1.639	-0.712812	1.28918e-06	6.12758e-05	4.0997	4.79901	4.65018	4.15567	4.12195	4.50419	4.45301	3.67059	3.44404	1230	1031	1226	1647	1398	582	657	751	685
Gtse1	chr15;chr15;chr15;chr15;chr15;chr15;chr15;chr15;chr15;chr15;chr15;chr15;chr15;chr15;chr15;chr15;chr15;chr15;chr15;chr15;chr15;chr15;chr15	85859707;85859946;85860004;85861901;85861901;85862068;85862068;85864107;85864107;85867475;85867475;85868680;85868680;85871509;85871509;85873640;85873640;85874975;85874975;85875536;85875536;85876149;85876149	85859794;85860095;85860095;85861958;85861958;85862695;85862695;85864262;85864262;85867601;85867601;85869057;85869057;85871581;85871581;85873876;85873876;85875218;85875218;85875751;85875751;85876573;85876573	+;+;+;+;+;+;+;+;+;+;+;+;+;+;+;+;+;+;+;+;+;+;+	2780	G two S phase expressed protein 1	-1.58763	-0.666875	1.29678e-06	6.14383e-05	3.53707	4.25577	4.29327	3.7179	3.45302	3.73016	3.77388	3.03409	2.91005	844	805	771	963	873	394	485	483	473
Elmod1	chr9;chr9;chr9;chr9;chr9;chr9;chr9;chr9;chr9;chr9;chr9	53911460;53919593;53921323;53924400;53925966;53931455;53934117;53935561;53935730;53946848;53975025	53912894;53919726;53921373;53924468;53926099;53931584;53934214;53935589;53935875;53946949;53975301	-;-;-;-;-;-;-;-;-;-;-	2605	ELMO/CED-12 domain containing 1	1.43112	0.51714	1.34469e-06	6.35031e-05	7.60447	7.09709	7.06009	7.60816	7.20519	7.13827	7.23557	7.80415	7.59217	6050	5480	10393	10226	9621	6608	7194	13186	12150
Stxbp6	chr12;chr12;chr12;chr12;chr12;chr12	44852486;44861225;44901874;44902860;45019467;45074195	44855877;44861382;44902039;44902990;45019655;45074483	-;-;-;-;-;-	4325	syntaxin binding protein 6 (amisyn)	-1.62484	-0.700294	1.38543e-06	6.52175e-05	3.08515	3.62762	3.71473	3.05374	3.62558	3.90086	4.04151	3.10117	3.07411	546	539	869	1084	1051	288	306	506	530
Cdh20	chr1;chr1;chr1;chr1;chr1;chr1;chr1;chr1;chr1;chr1;chr1;chr1	104768819;104933957;104941032;104942098;104945192;104947324;104953829;104970821;104974994;104978980;104984671;104993880	104768898;104934342;104941326;104942217;104945359;104947511;104954082;104970957;104975115;104979097;104984922;104995481	+;+;+;+;+;+;+;+;+;+;+;+	3722	cadherin 20	-1.87607	-0.907717	1.54189e-06	7.23504e-05	0.776332	2.14317	1.93645	1.53932	1.908	1.97479	2.1395	1.06312	1.02676	195	157	264	285	281	58	107	123	128
Figf	chrX;chrX;chrX;chrX;chrX;chrX;chrX;chrX;chrX;chrX;chrX;chrX;chrX	164373522;164373522;164385804;164385804;164391602;164391602;164394433;164394433;164395933;164395933;164400663;164400663;164402007	164373919;164373919;164386029;164386029;164391792;164391792;164394581;164394581;164396033;164396033;164400858;164400971;164402650	+;+;+;+;+;+;+;+;+;+;+;+;+	2018	NA	-3.50785	-1.81059	1.56711e-06	7.32997e-05	-0.171115	0.561236	0.317889	-0.870237	1.08415	1.1342	0.651676	-1.85813	-1.37411	65	51	149	159	100	30	20	16	24
Aurkb	chr11;chr11;chr11;chr11;chr11;chr11;chr11;chr11	69045643;69047785;69047972;69048174;69048506;69048731;69050302;69050900	69046008;69047887;69048041;69048365;69048644;69048879;69050476;69051662	+;+;+;+;+;+;+;+	1957	aurora kinase B	-1.58335	-0.662979	1.61807e-06	7.54242e-05	4.4146	5.05907	5.02723	4.41791	4.27897	4.71712	4.51659	3.85088	3.79379	1473	1339	1367	1909	1461	724	788	851	873
Nr4a1	chr15;chr15;chr15;chr15;chr15;chr15;chr15	101266846;101270083;101271736;101272153;101272718;101273015;101273996	101266971;101270969;101271865;101272304;101272920;101273193;101274794	+;+;+;+;+;+;+	2476	nuclear receptor subfamily 4, group A, member 1	1.56852	0.649404	1.6228e-06	7.54242e-05	3.41491	2.72022	2.75482	3.37739	2.73934	2.64589	2.40995	3.19494	3.29794	291	277	470	454	339	362	383	540	619
Acss1	chr2;chr2;chr2;chr2;chr2;chr2;chr2;chr2;chr2;chr2;chr2;chr2;chr2;chr2	150618111;150621514;150624799;150624990;150625766;150626213;150627277;150628494;150629746;150637847;150638364;150642712;150659836;150667885	150619792;150621632;150624862;150625117;150625892;150626325;150627369;150628631;150629893;150637999;150638539;150642911;150659932;150668240	-;-;-;-;-;-;-;-;-;-;-;-;-;-	3594	acyl-CoA synthetase short-chain family member 1	-1.51385	-0.598223	1.71645e-06	7.95255e-05	4.56398	5.23927	5.35449	4.646	5.02945	5.1716	5.0536	4.47964	4.64487	1669	1680	2300	2616	2120	803	923	1316	1575
Smarca2	chr19;chr19;chr19;chr19;chr19;chr19;chr19;chr19;chr19;chr19;chr19;chr19;chr19;chr19;chr19;chr19;chr19;chr19;chr19;chr19;chr19;chr19;chr19;chr19;chr19;chr19;chr19;chr19;chr19;chr19;chr19;chr19;chr19;chr19;chr19;chr19;chr19;chr19;chr19;chr19;chr19;chr19	26605160;26619684;26623881;26630670;26640388;26647021;26648984;26651549;26654341;26664051;26668753;26669114;26671084;26672699;26676634;26678316;26679074;26681871;26683809;26691345;26692181;26696176;26698346;26706068;26710458;26716115;26720729;26748403;26749852;26751122;26751824;26751824;26770938;26770938;26771508;26771508;26774173;26774173;26776101;26776101;26777335;26777335	26605233;26619944;26624010;26631131;26640649;26647147;26649157;26651722;26654511;26664104;26668883;26669171;26671184;26672846;26676797;26678382;26679184;26682113;26683922;26691452;26692267;26696222;26698512;26706231;26710685;26716192;26720947;26748544;26749947;26751156;26752041;26752041;26771043;26771043;26771609;26771609;26774305;26774305;26776243;26776243;26778321;26778321	+;+;+;+;+;+;+;+;+;+;+;+;+;+;+;+;+;+;+;+;+;+;+;+;+;+;+;+;+;+;+;+;+;+;+;+;+;+;+;+;+;+	6086	SWI/SNF related, matrix associated, actin dependent regulator of chromatin, subfamily a, member 2	-1.46233	-0.548265	1.72836e-06	7.98252e-05	7.79577	8.25918	8.32035	7.77125	8.47517	8.23225	8.26405	7.71606	7.77316	13539	13127	25064	21829	19626	7545	8055	12405	13774
Bcl11b	chr12;chr12;chr12;chr12;chr12;chr12;chr12;chr12;chr12	107910403;107910403;107910403;107965672;107989465;107989465;108003086;108003086;108003086	107917414;107917414;107917414;107965887;107989830;107989830;108003414;108003414;108003414	-;-;-;-;-;-;-;-;-	7923	B cell leukemia/lymphoma 11B	1.51081	0.595326	1.73757e-06	7.99991e-05	9.37112	8.90618	8.69555	9.27066	8.58769	8.68566	8.81815	9.4499	9.26509	21201	17026	27097	29890	28816	22485	22774	41261	38742
Slc1a2	chr2;chr2;chr2;chr2;chr2;chr2;chr2;chr2;chr2;chr2;chr2;chr2;chr2;chr2;chr2;chr2;chr2;chr2;chr2;chr2;chr2;chr2;chr2;chr2;chr2;chr2;chr2;chr2;chr2;chr2;chr2;chr2	102658683;102706438;102706438;102735944;102735944;102735944;102737777;102737777;102737777;102739689;102739689;102739689;102743808;102743808;102743808;102748469;102748469;102748469;102755907;102755907;102755907;102761015;102761015;102761015;102766933;102766933;102766933;102777427;102777427;102777427;102781463;102781463	102659301;102706483;102706483;102736083;102736083;102736083;102737929;102737929;102737929;102739939;102739939;102739939;102743973;102743973;102743973;102748595;102748595;102748595;102756140;102756140;102756140;102761209;102761209;102761209;102767067;102767067;102767067;102777655;102777655;102778106;102790784;102790784	+;+;+;+;+;+;+;+;+;+;+;+;+;+;+;+;+;+;+;+;+;+;+;+;+;+;+;+;+;+;+;+	12068	solute carrier family 1 (glial high affinity glutamate transporter), member 2	2.59883	1.37786	1.94796e-06	8.94051e-05	7.29494	6.23875	5.97781	7.2166	4.70365	5.68645	6.325	7.48253	7.06209	3337	2588	1835	3738	5118	5332	5484	10551	8414
Depdc1a	chr3;chr3;chr3;chr3;chr3;chr3;chr3;chr3;chr3;chr3;chr3;chr3;chr3;chr3;chr3;chr3;chr3;chr3;chr3;chr3;chr3;chr3;chr3;chr3;chr3;chr3;chr3;chr3;chr3;chr3;chr3;chr3;chr3;chr3;chr3	159495433;159495433;159495433;159498364;159498364;159498364;159514175;159514175;159514175;159515505;159515505;159515505;159516014;159516014;159516014;159516903;159516903;159516903;159520830;159520830;159520830;159522526;159522526;159523777;159523777;159523777;159526531;159526531;159526531;159527944;159527944;159527944;159528999;159528999;159529005	159495566;159495566;159495566;159498629;159498629;159498629;159514331;159514331;159514331;159515626;159515626;159515626;159516144;159516144;159516144;159516950;159516950;159516950;159520970;159520970;159520970;159523356;159523356;159523949;159523949;159523949;159526707;159526707;159526707;159528129;159528129;159528129;159529955;159529955;159529955	+;+;+;+;+;+;+;+;+;+;+;+;+;+;+;+;+;+;+;+;+;+;+;+;+;+;+;+;+;+;+;+;+;+;+	3323	DEP domain containing 1a	-1.74412	-0.802496	2.05769e-06	9.41475e-05	0.533778	1.26503	1.2576	0.63276	1.96683	2.15962	2.29032	1.34885	1.17618	106	98	275	324	312	49	57	150	142
Gpr158	chr2;chr2;chr2;chr2;chr2;chr2;chr2;chr2;chr2;chr2;chr2	21367567;21399321;21553299;21576823;21648957;21746676;21783064;21810551;21815586;21825144;21826236	21369157;21399426;21553401;21577046;21649025;21746785;21783302;21810689;21815691;21825290;21830542	+;+;+;+;+;+;+;+;+;+;+	7141	G protein-coupled receptor 158	2.21164	1.14512	2.14902e-06	9.80205e-05	2.81021	1.93695	1.44989	2.99115	1.25695	1.86995	2.38421	3.17613	2.83818	169	112	168	265	333	238	293	533	450
Mmd2	chr5;chr5;chr5;chr5;chr5;chr5;chr5	142563481;142567865;142569466;142574797;142575186;142580181;142608558	142564941;142567934;142569567;142574871;142575346;142580262;142608752	-;-;-;-;-;-;-	2146	monocyte to macrophage differentiation-associated 2	-1.44964	-0.535695	2.20297e-06	0.00010017	5.88178	6.3092	6.23776	5.85906	6.15625	6.2235	6.13583	5.46628	5.58442	3504	3099	5023	5424	4489	2002	2140	2608	3021
Cpne4	chr9;chr9;chr9;chr9;chr9;chr9;chr9;chr9;chr9;chr9;chr9;chr9;chr9;chr9;chr9;chr9	104569788;104686425;104872679;104900218;104901444;104922493;104925750;104989572;104993128;104993828;105007534;105018475;105019766;105022288;105026703;105032745	104570101;104686605;104872858;104900289;104901518;104922576;104925839;104989670;104993214;104993887;105007667;105018529;105019817;105022421;105026939;105034544	+;+;+;+;+;+;+;+;+;+;+;+;+;+;+;+	3654	copine IV	1.60606	0.68353	2.23074e-06	0.00010112	4.68454	4.13276	3.83038	4.65224	4.34798	4.45701	4.58315	5.33431	4.94627	775	584	1434	1594	1530	873	927	2380	1941
Sall3	chr18;chr18;chr18;chr18	80966374;80971181;80971738;80986455	80969904;80971521;80974629;80986578	-;-;-;-	6888	sal-like 3 (Drosophila)	-1.6991	-0.764774	2.47273e-06	0.000111745	4.2811	5.17927	5.10176	4.14022	4.34294	4.91652	4.78269	4.05297	4.08726	1601	1410	1429	2192	1757	660	650	979	1070
Kcnj11	chr7;chr7;chr7	46097123;46097123;46100628	46099652;46100237;46100764	-;-;-	3252	potassium inwardly rectifying channel, subfamily J, member 11	-1.68117	-0.749463	2.54905e-06	0.00011484	5.06945	5.74634	5.77463	5.14998	5.00222	5.63178	5.52922	4.59341	4.56775	2372	2248	2257	3599	2948	1140	1309	1424	1493
Sgol1	chr17;chr17;chr17;chr17;chr17;chr17;chr17;chr17;chr17	53674787;53676907;53678910;53681445;53683554;53687084;53687711;53687990;53689211	53676711;53677096;53679701;53681488;53683630;53687280;53687858;53688120;53689315	-;-;-;-;-;-;-;-;-	3609	shugoshin-like 1 (S. pombe)	-1.52071	-0.604744	2.56748e-06	0.000115317	3.52235	4.04648	4.13232	3.58074	3.85097	4.05229	3.99691	3.36834	3.25058	730	720	1016	1204	1019	390	441	609	599
Dhfr	chr13;chr13;chr13;chr13;chr13;chr13	92354783;92355650;92357927;92365665;92368185;92384725	92355344;92355699;92358032;92365791;92368300;92389053	+;+;+;+;+;+	5290	dihydrofolate reductase	-1.52067	-0.604703	2.58801e-06	0.000115885	4.09474	4.61808	4.62904	4.102	4.75006	4.55241	4.56512	3.85933	4.04624	1085	1016	1895	1703	1511	580	633	856	1040
Prrx2	chr2;chr2;chr2;chr2	30845367;30878410;30879492;30880795	30845681;30878591;30879670;30881247	+;+;+;+	1129	paired related homeobox 2	-2.22247	-1.15217	2.64435e-06	0.000117982	-0.615836	0.493284	0.230762	-0.943593	0.56679	0.164103	-0.0123996	-0.62432	-1.20612	62	48	104	81	63	22	19	38	27
Stac	chr9;chr9;chr9;chr9;chr9;chr9;chr9;chr9;chr9;chr9;chr9	111561434;111572264;111572501;111588805;111593720;111602513;111604059;111605310;111606821;111634806;111689998	111562727;111572401;111572552;111588893;111593784;111602591;111604174;111605391;111606921;111635085;111690216	-;-;-;-;-;-;-;-;-;-;-	2515	src homology three (SH3) and cysteine rich domain	1.57931	0.65929	2.65092e-06	0.000117982	2.92095	2.31046	2.56008	3.10921	2.48507	2.56759	2.60085	3.36597	3.17141	219	242	394	430	387	257	318	608	567
Acadl	chr1;chr1;chr1;chr1;chr1;chr1;chr1;chr1;chr1;chr1;chr1	66830839;66836962;66838279;66841622;66843081;66845168;66848400;66853127;66854624;66857399;66863173	66831527;66837048;66838406;66841735;66843182;66845332;66848466;66853291;66854761;66857554;66863309	-;-;-;-;-;-;-;-;-;-;-	1948	acyl-Coenzyme A dehydrogenase, long-chain	-1.74221	-0.800921	2.795e-06	0.000124019	3.24157	3.99213	3.90263	2.95123	4.29575	4.06065	3.79031	3.50169	3.06319	703	614	1383	1211	883	321	285	668	526
Rgs13	chr1;chr1;chr1;chr1;chr1;chr1	144138667;144140710;144167287;144171417;144175826;144177261	144139683;144140876;144167348;144171486;144175894;144177372	-;-;-;-;-;-	1497	regulator of G-protein signaling 13	2.76704	1.46834	2.84367e-06	0.000125798	-1.26206	-2.26325	-1.87571	-0.80043	-2.02324	-2.81201	-2.3763	-0.414223	-0.963421	9	11	17	10	12	14	21	44	32
Cks2	chr13;chr13;chr13	51645232;51649585;51650337	51645471;51649712;51650662	+;+;+	694	CDC28 protein kinase regulatory subunit 2	-1.63643	-0.710553	2.91716e-06	0.000128662	3.10504	3.54892	3.69317	3.06313	2.8989	2.89063	2.74602	1.81279	2.14392	517	531	525	538	428	292	308	207	278
Scn10a	chr9;chr9;chr9;chr9;chr9;chr9;chr9;chr9;chr9;chr9;chr9;chr9;chr9;chr9;chr9;chr9;chr9;chr9;chr9;chr9;chr9;chr9;chr9;chr9;chr9;chr9;chr9;chr9;chr9;chr9;chr9;chr9;chr9;chr9;chr9;chr9;chr9;chr9;chr9;chr9;chr9;chr9;chr9;chr9;chr9;chr9;chr9;chr9;chr9;chr9;chr9;chr9;chr9;chr9;chr9;chr9	119608456;119608456;119613521;119613521;119616700;119616700;119617673;119617677;119618844;119618844;119622764;119622764;119624021;119624021;119627071;119627071;119630085;119630085;119631455;119631455;119633741;119633741;119635443;119635443;119638436;119638436;119648038;119648038;119650846;119650846;119658403;119658403;119661123;119661123;119664781;119664781;119665887;119665887;119666366;119666366…	119610141;119610141;119613791;119613791;119616800;119616804;119617814;119617814;119618897;119618897;119623048;119623048;119624143;119624143;119627244;119627244;119630239;119630239;119631578;119631578;119633878;119633881;119635895;119635895;119638795;119638795;119648211;119648211;119651084;119651084;119658514;119658514;119661416;119661416;119664951;119664951;119666084;119666084;119666507;119666507…	-;-;-;-;-;-;-;-;-;-;-;-;-;-;-;-;-;-;-;-;-;-;-;-;-;-;-;-;-;-;-;-;-;-;-;-;-;-;-;-;-;-;-;-;-;-;-;-;-;-;-;-;-;-;-;-	6420	sodium channel, voltage-gated, type X, alpha	4.91155	2.29618	3.03456e-06	0.000133439	-0.322281	-1.85627	-3.29278	-0.440453	-2.02324	-5.76293	-3.34196	-0.701749	-0.443838	12	4	17	1	6	27	27	36	46
C630043F03Rik	chr4	72201244	72203930	+	2687	RIKEN cDNA C630043F03 gene	1.59981	0.677902	3.26184e-06	0.000142679	3.86618	3.24927	3.09619	3.95837	4.38669	3.90219	4.07004	4.78652	4.74225	420	351	1473	1085	1072	495	573	1628	1685
Kif2c	chr4;chr4;chr4;chr4;chr4;chr4;chr4;chr4;chr4;chr4;chr4;chr4;chr4;chr4;chr4;chr4;chr4;chr4;chr4;chr4;chr4;chr4;chr4;chr4;chr4;chr4;chr4;chr4;chr4;chr4;chr4;chr4;chr4;chr4;chr4;chr4;chr4;chr4;chr4;chr4	117159633;117159636;117162010;117162010;117162213;117162213;117162603;117162603;117165142;117165142;117165358;117165358;117166312;117166312;117166881;117166881;117167049;117167049;117167294;117167294;117169835;117169835;117170085;117170085;117171717;117171717;117172285;117172285;117173602;117173602;117174886;117174886;117177921;117177921;117178145;117178145;117178401;117178709;117180572;117182431	117160382;117160382;117162114;117162114;117162318;117162318;117162670;117162670;117165252;117165252;117165562;117165562;117166454;117166454;117166972;117166972;117167112;117167112;117167384;117167384;117169997;117169997;117170139;117170139;117171812;117171812;117172385;117172385;117173721;117173721;117175008;117175008;117177969;117177969;117178246;117178246;117178584;117178772;117180666;117182624	-;-;-;-;-;-;-;-;-;-;-;-;-;-;-;-;-;-;-;-;-;-;-;-;-;-;-;-;-;-;-;-;-;-;-;-;-;-;-;-	3081	kinesin family member 2C	-1.5614	-0.642841	3.26413e-06	0.000142679	4.43831	5.22625	5.21486	4.69667	4.76595	4.93483	4.55362	4.10505	4.13629	1654	1525	1916	2220	1499	736	956	1015	1107
Fgfbp3	chr19;chr19	36917550;36919572	36919277;36919599	-;-	1756	fibroblast growth factor binding protein 3	-2.11714	-1.08212	3.31258e-06	0.000144368	3.44643	4.36437	4.2533	3.24746	5.90531	5.07703	4.83351	4.14706	4.18497	910	783	4221	2450	1820	370	350	1045	1145
Pbk	chr14;chr14;chr14;chr14;chr14;chr14;chr14;chr14	65805911;65809215;65811931;65812966;65813807;65815172;65816600;65817190	65806134;65809289;65812024;65813108;65813976;65815301;65816776;65817822	+;+;+;+;+;+;+;+	1646	PDZ binding kinase	-1.7688	-0.822771	3.34306e-06	0.000145265	4.55135	5.16113	5.21012	4.40689	6.07046	5.64693	5.3744	4.63435	4.95958	1581	1520	4733	3637	2648	796	782	1465	1959
Apba1	chr19;chr19;chr19;chr19;chr19;chr19;chr19;chr19;chr19;chr19;chr19;chr19;chr19	23758876;23892735;23912455;23915951;23917553;23932684;23933700;23934775;23936418;23937421;23944011;23944886;23945710	23759091;23894020;23912550;23915990;23917698;23932716;23933786;23934960;23936597;23937633;23944130;23945026;23949597	+;+;+;+;+;+;+;+;+;+;+;+;+	6632	amyloid beta (A4) precursor protein binding, family A, member 1	1.55624	0.638065	3.47513e-06	0.000150558	7.68369	7.13962	7.04448	7.56893	6.351	6.68039	6.87878	7.43838	7.31165	6231	5421	5749	7445	7513	6981	7001	10233	10003
Nr0b1	chrX;chrX	86191775;86195351	86192974;86195946	+;+	1796	nuclear receptor subfamily 0, group B, member 1	-3.42572	-1.77641	3.67252e-06	0.000158642	-1.74108	-0.456461	-0.888043	-2.00736	-0.877894	-0.340343	-1.39379	-2.66945	-3.57268	32	22	38	57	24	10	9	9	5
Abcc12	chr8;chr8;chr8;chr8;chr8;chr8;chr8;chr8;chr8;chr8;chr8;chr8;chr8;chr8;chr8;chr8;chr8;chr8;chr8;chr8;chr8;chr8;chr8;chr8;chr8;chr8;chr8;chr8;chr8	86504841;86505414;86506823;86507898;86509081;86509688;86512274;86517307;86524690;86527263;86528216;86530517;86531524;86534523;86534688;86534874;86538323;86540026;86541340;86543832;86548530;86550528;86553272;86557597;86558151;86560276;86560792;86563835;86566439	86505304;86505578;86506936;86507976;86509240;86509877;86512363;86517493;86524827;86527489;86528413;86530620;86531613;86534591;86534763;86535008;86538526;86540098;86541464;86543903;86548808;86550635;86553420;86557744;86558324;86560512;86560939;86563990;86566590	-;-;-;-;-;-;-;-;-;-;-;-;-;-;-;-;-;-;-;-;-;-;-;-;-;-;-;-;-	4511	ATP-binding cassette, sub-family C (CFTR/MRP), member 12	2.23707	1.16161	3.686e-06	0.000158757	0.0906623	-1.5392	-0.954567	-0.152599	-0.6044	-0.959206	-0.344069	0.189369	0.782251	15	21	46	37	50	36	33	67	108
Slc18a2	chr19;chr19;chr19;chr19;chr19;chr19;chr19;chr19;chr19;chr19;chr19;chr19;chr19;chr19;chr19;chr19	59260878;59261321;59262940;59272882;59273215;59273531;59274314;59274494;59274616;59276490;59284099;59284347;59285259;59287049;59287302;59293812	59261018;59261453;59263291;59272940;59273298;59273623;59274403;59274537;59274676;59276585;59284177;59284398;59285322;59287168;59287435;59296012	+;+;+;+;+;+;+;+;+;+;+;+;+;+;+;+	3803	solute carrier family 18 (vesicular monoamine), member 2	2.20556	1.14114	3.79107e-06	0.000162805	2.90402	1.76511	2.05109	2.44064	2.9261	2.1006	2.84054	4.32352	3.80858	150	170	535	311	457	254	200	1181	882
Fgf9	chr14;chr14;chr14	58072686;58083201;58109333	58073332;58083304;58112720	+;+;+	4139	fibroblast growth factor 9	1.79849	0.84679	3.81975e-06	0.000163106	1.96055	0.859945	0.71027	1.84181	2.0183	1.55526	1.60567	2.41327	2.39107	80	67	285	213	194	132	132	314	330
Camkk2	chr5;chr5;chr5;chr5;chr5;chr5;chr5;chr5;chr5;chr5;chr5;chr5;chr5;chr5;chr5;chr5;chr5;chr5;chr5;chr5;chr5;chr5;chr5;chr5;chr5;chr5;chr5;chr5;chr5;chr5;chr5;chr5;chr5	122731170;122731170;122736988;122737433;122737433;122742100;122742100;122743870;122743870;122744058;122744058;122745708;122745708;122746250;122746250;122747954;122747954;122748178;122748178;122750015;122750015;122753699;122753699;122756603;122756603;122757560;122757560;122758953;122758953;122763774;122763774;122779252;122779252	122734245;122734245;122737030;122737533;122737533;122742228;122742228;122743957;122743957;122744131;122744131;122745761;122745761;122746449;122746449;122748042;122748042;122748199;122748199;122750051;122750051;122753832;122753832;122756654;122756654;122757613;122757613;122759000;122759000;122764302;122764302;122779410;122779410	-;-;-;-;-;-;-;-;-;-;-;-;-;-;-;-;-;-;-;-;-;-;-;-;-;-;-;-;-;-;-;-;-	4889	calcium/calmodulin-dependent protein kinase kinase 2, beta	1.44379	0.529859	3.82027e-06	0.000163106	7.28952	6.8221	6.82904	7.27739	6.4346	6.65083	6.76413	7.22939	7.19469	5000	4669	6092	7294	6939	5312	5720	8853	9224
Cacng8	chr7;chr7;chr7;chr7	3394117;3411175;3412067;3414839	3394504;3411258;3412207;3415605	+;+;+;+	1380	calcium channel, voltage-dependent, gamma subunit 8	1.45624	0.542249	3.834e-06	0.000163217	5.04778	4.46832	4.51843	5.06253	4.29262	4.35872	4.27886	4.76959	4.90097	978	941	1380	1489	1239	1123	1232	1609	1881
Asrgl1	chr19;chr19;chr19;chr19;chr19;chr19;chr19	9111719;9114184;9116502;9118529;9119188;9134787;9135515	9113208;9114294;9116620;9118686;9119330;9134987;9135566	-;-;-;-;-;-;-	2274	asparaginase like 1	-1.66586	-0.736269	4.01e-06	0.000170216	4.56218	5.2131	5.44275	4.50837	5.60638	5.24471	5.04541	4.49599	4.75503	1639	1786	3431	2752	2108	802	839	1331	1700
Cenpi	chrX;chrX;chrX;chrX;chrX;chrX;chrX;chrX;chrX;chrX;chrX;chrX;chrX;chrX;chrX;chrX;chrX;chrX;chrX;chrX;chrX;chrX;chrX;chrX;chrX;chrX;chrX;chrX;chrX;chrX;chrX;chrX;chrX;chrX;chrX;chrX;chrX;chrX;chrX;chrX;chrX;chrX;chrX;chrX;chrX	134308084;134308084;134308566;134308727;134308727;134310141;134310141;134311991;134311991;134317611;134317611;134318025;134318025;134324761;134324761;134325091;134325091;134336085;134336085;134336511;134336511;134337210;134337210;134337603;134337603;134338754;134338754;134339834;134339834;134340348;134340348;134343076;134343076;134347225;134347225;134349160;134349160;134351067;134351067;134351245…	134308228;134308228;134308633;134308847;134308847;134310372;134310372;134312128;134312128;134317729;134317729;134318132;134318132;134324809;134324809;134325137;134325137;134336174;134336174;134336639;134336639;134337371;134337371;134337723;134337723;134338845;134338845;134339951;134339951;134340412;134340412;134343170;134343170;134347360;134347360;134349284;134349284;134351115;134351115;134351463…	+;+;+;+;+;+;+;+;+;+;+;+;+;+;+;+;+;+;+;+;+;+;+;+;+;+;+;+;+;+;+;+;+;+;+;+;+;+;+;+;+;+;+;+;+	3692	centromere protein I	-1.51314	-0.597547	4.09991e-06	0.000173531	2.73562	3.49781	3.42207	2.99606	3.67773	3.63259	3.71315	3.0519	3.08765	499	440	901	900	837	226	294	489	535
Mc4r	chr18	66857705	66860487	-	2783	melanocortin 4 receptor	-1.70417	-0.769067	4.18546e-06	0.000176315	5.07829	5.59718	5.5426	5.21989	5.91891	5.84802	5.67301	4.65682	4.84308	2139	1914	4261	4181	3257	1147	1374	1488	1807
Sh3kbp1	chrX;chrX;chrX;chrX;chrX;chrX;chrX;chrX;chrX;chrX;chrX;chrX;chrX;chrX;chrX;chrX;chrX;chrX;chrX;chrX;chrX;chrX;chrX;chrX;chrX;chrX;chrX;chrX;chrX;chrX;chrX;chrX;chrX;chrX;chrX;chrX;chrX;chrX;chrX;chrX;chrX;chrX;chrX;chrX;chrX;chrX;chrX;chrX;chrX;chrX;chrX;chrX;chrX;chrX;chrX;chrX;chrX;chrX;chrX;chrX;chrX;chrX;chrX;chrX;chrX;chrX;chrX;chrX;chrX;chrX;chrX;chrX;chrX;chrX;chrX;chrX;chrX;chrX;chrX;chrX…	159627272;159683544;159708601;159708601;159708601;159764012;159764012;159764012;159764012;159803720;159803720;159803720;159803720;159816577;159816577;159816577;159816577;159828374;159828374;159828374;159828374;159840468;159865325;159865325;159865325;159865325;159865325;159878122;159878122;159878122;159878122;159878122;159901676;159901676;159901676;159901676;159901676;159913989;159913989;159913989…	159627691;159683701;159708743;159708743;159708743;159764135;159764135;159764135;159764135;159803823;159803823;159803823;159803823;159816706;159816706;159816706;159816706;159828579;159828579;159828579;159828579;159840611;159865400;159865400;159865400;159865400;159865400;159878216;159878216;159878216;159878216;159878216;159901783;159901783;159901783;159901783;159901783;159914040;159914040;159914040…	+;+;+;+;+;+;+;+;+;+;+;+;+;+;+;+;+;+;+;+;+;+;+;+;+;+;+;+;+;+;+;+;+;+;+;+;+;+;+;+;+;+;+;+;+;+;+;+;+;+;+;+;+;+;+;+;+;+;+;+;+;+;+;+;+;+;+;+;+;+;+;+;+;+;+;+;+;+;+;+;+;+;+;+;+;+;+;+;+;+;+;+;+;+;+	5983	SH3-domain kinase binding protein 1	1.47506	0.560775	4.18968e-06	0.000176315	7.01055	6.44016	6.46353	7.06121	6.21175	6.43558	6.55941	7.07618	6.81306	3837	3624	5220	6283	6021	4378	4924	7961	7080
Tle4	chr19;chr19;chr19;chr19;chr19;chr19;chr19;chr19;chr19;chr19;chr19;chr19;chr19;chr19;chr19;chr19;chr19;chr19;chr19;chr19;chr19;chr19;chr19;chr19;chr19;chr19;chr19;chr19;chr19;chr19;chr19;chr19;chr19;chr19;chr19;chr19;chr19;chr19;chr19;chr19;chr19;chr19;chr19;chr19;chr19;chr19;chr19;chr19;chr19;chr19;chr19;chr19;chr19;chr19;chr19;chr19;chr19;chr19;chr19;chr19;chr19;chr19;chr19;chr19;chr19;chr19;chr…	14448072;14448072;14448072;14448072;14451643;14451643;14451643;14451643;14452064;14452064;14452064;14452064;14452420;14452420;14452420;14452420;14453579;14453579;14453579;14453579;14454741;14454741;14454741;14454741;14464309;14464309;14464309;14464309;14464744;14464744;14464744;14464744;14465286;14465286;14465286;14465286;14466549;14466549;14466549;14466549;14467180;14467180;14467180;14467180;144…	14449841;14449841;14449841;14449841;14451719;14451719;14451719;14451719;14452214;14452214;14452214;14452214;14452567;14452567;14452567;14452567;14453826;14453826;14453826;14453826;14454990;14454990;14454990;14454990;14464385;14464385;14464385;14464385;14464937;14464937;14464937;14464937;14465418;14465418;14465418;14465418;14466701;14466701;14466701;14466701;14467233;14467233;14467233;14467233;144…	-;-;-;-;-;-;-;-;-;-;-;-;-;-;-;-;-;-;-;-;-;-;-;-;-;-;-;-;-;-;-;-;-;-;-;-;-;-;-;-;-;-;-;-;-;-;-;-;-;-;-;-;-;-;-;-;-;-;-;-;-;-;-;-;-;-;-;-;-;-;-;-;-;-;-;-;-;-;-	4883	transducin-like enhancer of split 4	1.42449	0.510447	4.28042e-06	0.000179107	7.86866	7.39351	7.24167	7.79804	7.7272	7.49657	7.57107	8.11169	8.10606	7430	6215	14924	13109	12140	7936	8206	16319	17349
Sdk1	chr5;chr5;chr5;chr5;chr5;chr5;chr5;chr5;chr5;chr5;chr5;chr5;chr5;chr5;chr5;chr5;chr5;chr5;chr5;chr5;chr5;chr5;chr5;chr5;chr5;chr5;chr5;chr5;chr5;chr5;chr5;chr5;chr5;chr5;chr5;chr5;chr5;chr5;chr5;chr5;chr5;chr5;chr5;chr5;chr5	141241534;141582293;141609995;141613093;141792928;141936044;141937531;141948506;141953004;141954854;141956091;141959208;141962665;141975578;141998739;141999840;142006624;142031580;142034353;142038234;142046128;142051162;142081617;142084462;142085588;142094524;142096734;142100114;142114391;142119512;142127771;142132024;142143772;142144970;142146260;142158531;142161775;142164451;142172442;142173670…	141242092;141582452;141610101;141613240;141793061;141936155;141937721;141948589;141953198;141954970;141956258;141959310;141962841;141975714;141998886;141999980;142006805;142031695;142034545;142038332;142046319;142051283;142081726;142084612;142085825;142094639;142096923;142100212;142114585;142119713;142127874;142132094;142143907;142145029;142146361;142158646;142161961;142164588;142172603;142173795…	+;+;+;+;+;+;+;+;+;+;+;+;+;+;+;+;+;+;+;+;+;+;+;+;+;+;+;+;+;+;+;+;+;+;+;+;+;+;+;+;+;+;+;+;+	8513	sidekick cell adhesion molecule 1	2.0403	1.02878	4.27513e-06	0.000179107	5.13016	4.31929	4.26248	5.18159	2.98161	3.6953	4.11768	4.98257	4.66849	882	788	556	940	1108	1189	1338	1865	1601
Limch1	chr5;chr5;chr5;chr5;chr5;chr5;chr5;chr5;chr5;chr5;chr5;chr5;chr5;chr5;chr5;chr5;chr5;chr5;chr5;chr5;chr5;chr5;chr5;chr5;chr5;chr5;chr5;chr5;chr5;chr5;chr5;chr5;chr5;chr5;chr5;chr5;chr5;chr5;chr5;chr5;chr5;chr5;chr5;chr5;chr5;chr5;chr5	66745840;66857883;66881899;66953669;66959588;66961157;66968416;66969076;66969076;66974410;66974410;66993143;66993143;66997120;66997120;66998647;66998647;66998980;66998980;67002428;67002428;67016465;67016465;67017617;67017617;67021892;67021892;67026072;67026072;67027488;67027488;67028758;67028758;67029702;67029702;67030826;67030826;67033078;67033078;67034166;67034166;67044346;67044346;67046699;670…	66746005;66857953;66881968;66953775;66959618;66961267;66968733;66969271;66969271;66974662;66974662;66993178;66993178;66997246;66997246;66998804;66998804;66999388;66999388;67002649;67002649;67016555;67016555;67017777;67017777;67021997;67021997;67026112;67026112;67027568;67027568;67028850;67028850;67029806;67029806;67030950;67030950;67033199;67033199;67034289;67034289;67044454;67044454;67046801;670…	+;+;+;+;+;+;+;+;+;+;+;+;+;+;+;+;+;+;+;+;+;+;+;+;+;+;+;+;+;+;+;+;+;+;+;+;+;+;+;+;+;+;+;+;+;+;+	6460	LIM and calponin homology domains 1	-1.57902	-0.659027	4.33061e-06	0.000180487	7.36595	8.0899	8.05545	7.30041	7.60217	8.10022	8.13455	7.42933	7.31367	12040	10925	13685	19920	17941	5601	5812	10169	10017
Rlbp1	chr7;chr7;chr7;chr7;chr7;chr7;chr7;chr7;chr7;chr7;chr7;chr7;chr7;chr7;chr7;chr7;chr7;chr7	79374870;79374871;79375897;79375897;79377227;79377227;79379959;79379959;79381633;79381633;79383612;79383612;79383934;79383934;79384659;79384659;79386689;79386689	79375718;79375718;79376007;79376007;79377385;79377385;79380137;79380137;79381837;79381837;79383740;79383740;79383962;79384044;79384779;79384779;79387027;79387027	-;-;-;-;-;-;-;-;-;-;-;-;-;-;-;-;-;-	2203	retinaldehyde binding protein 1	-1.70391	-0.768846	4.33798e-06	0.000180487	6.06428	6.62649	6.5845	6.11249	7.20297	6.88945	6.573	5.86445	5.99404	4366	3941	10377	8606	6078	2272	2551	3437	4013
Ttc39b	chr4;chr4;chr4;chr4;chr4;chr4;chr4;chr4;chr4;chr4;chr4;chr4;chr4;chr4;chr4;chr4;chr4;chr4;chr4;chr4	83220301;83230408;83232711;83237242;83240068;83241646;83242139;83243904;83244048;83245030;83246273;83247613;83252986;83256045;83260882;83261826;83263694;83271117;83297928;83324071	83227224;83230524;83232828;83237350;83240194;83241737;83242300;83243963;83244115;83245138;83246338;83247718;83253050;83256112;83260958;83261957;83263801;83271218;83297962;83324189	-;-;-;-;-;-;-;-;-;-;-;-;-;-;-;-;-;-;-;-	8764	tetratricopeptide repeat domain 39B	1.89063	0.918866	4.42529e-06	0.0001836	6.02633	5.25132	5.22523	6.21349	4.44803	5.03643	5.50355	6.07169	5.93721	1683	1536	1537	2382	2896	2213	2736	3968	3858
Hcrtr2	chr9;chr9;chr9;chr9;chr9;chr9;chr9;chr9	76225880;76230504;76232900;76236169;76246347;76254461;76259652;76323282	76228205;76230726;76233021;76236389;76246462;76254704;76259830;76323578	-;-;-;-;-;-;-;-	3728	hypocretin (orexin) receptor 2	2.28856	1.19444	4.56502e-06	0.000188863	1.78674	0.184084	0.400053	1.88482	0.56679	0.971432	1.59822	2.22735	1.81978	50	54	104	142	193	117	136	276	222
Fbxo5	chr10;chr10;chr10;chr10;chr10	5799158;5800256;5801152;5801869;5805259	5799822;5800435;5801242;5802532;5805465	-;-;-;-;-	1807	F-box protein 5	-1.55247	-0.634564	4.5964e-06	0.000189627	3.39889	4.02258	4.06255	3.58401	4.43104	4.2163	4.09934	3.50385	3.59767	718	686	1519	1349	1094	358	442	669	762
Cdkn3	chr14;chr14;chr14;chr14;chr14;chr14;chr14;chr14	46760541;46762528;46764524;46764996;46767176;46768866;46769836;46771401	46760648;46762610;46764579;46765040;46767398;46768897;46769936;46771525	+;+;+;+;+;+;+;+	773	cyclin-dependent kinase inhibitor 3	-1.80754	-0.854028	4.66623e-06	0.000191969	0.962271	1.35712	1.48796	0.657777	1.95102	1.87537	1.66388	0.941067	0.657074	113	115	272	266	202	66	58	113	99
Ezr	chr17;chr17;chr17;chr17;chr17;chr17;chr17;chr17;chr17;chr17;chr17;chr17;chr17	6738131;6739630;6740963;6741421;6742354;6742690;6747264;6752983;6753986;6754611;6755848;6759479;6782632	6739467;6739881;6741055;6741581;6742484;6742853;6747360;6753129;6754069;6754885;6755943;6759562;6782780	-;-;-;-;-;-;-;-;-;-;-;-;-	3070	ezrin	-1.47257	-0.558341	4.7691e-06	0.000195653	7.20421	7.5664	7.663	7.22212	7.19977	7.4291	7.24379	6.6542	6.55419	8376	8323	10354	12510	9676	5007	5505	5942	5917
Mcm6	chr1;chr1;chr1;chr1;chr1;chr1;chr1;chr1;chr1;chr1;chr1;chr1;chr1;chr1;chr1;chr1;chr1	128331591;128333517;128334763;128335730;128338116;128339350;128341285;128343411;128344297;128345872;128348369;128348925;128349304;128351433;128353460;128355513;128359459	128332051;128333656;128334918;128335865;128338277;128339478;128341440;128343518;128344438;128346013;128348519;128349070;128349469;128351682;128353570;128355659;128359656	-;-;-;-;-;-;-;-;-;-;-;-;-;-;-;-;-	2901	minichromosome maintenance complex component 6	-1.44768	-0.533747	4.90811e-06	0.000200052	6.01389	6.5526	6.56904	6.10284	6.62344	6.57406	6.29711	5.92365	5.96609	4148	3899	6944	6916	5020	2194	2534	3581	3936
Cidea	chr18;chr18;chr18;chr18;chr18	67343564;67358710;67360096;67366375;67367382	67343840;67358854;67360242;67366556;67367794	+;+;+;+;+	1164	cell death-inducing DNA fragmentation factor, alpha subunit-like effector A	-3.22562	-1.68957	4.91719e-06	0.000200052	-3.97617	-2.26325	-1.25637	-3.14403	-0.0228344	-0.444673	-0.700128	-1.61404	-2.47928	9	17	69	53	39	2	4	19	11
Chek1	chr9;chr9;chr9;chr9;chr9;chr9;chr9;chr9;chr9;chr9;chr9;chr9;chr9	36708482;36712042;36713321;36713683;36714425;36716426;36718331;36719504;36722604;36722761;36723797;36725797;36726563	36710430;36712143;36713452;36713860;36714533;36716521;36718435;36719692;36722673;36722825;36724020;36725878;36726658	-;-;-;-;-;-;-;-;-;-;-;-;-	3397	checkpoint kinase 1	-1.5129	-0.597312	4.90449e-06	0.000200052	2.93768	3.44783	3.67128	3.07247	3.7677	3.72866	3.71487	3.15981	3.05494	482	523	959	962	838	260	310	527	523
Litaf	chr16;chr16;chr16;chr16	10959273;10963257;10966425;10993046	10961051;10963413;10966649;10993121	-;-;-;-	2237	LPS-induced TN factor	-1.53666	-0.619799	4.96904e-06	0.000201603	3.9177	4.45647	4.39696	4.01755	4.62282	4.63871	4.48464	3.92841	3.7296	970	865	1735	1808	1429	513	597	898	835
Fut10	chr8;chr8;chr8;chr8;chr8;chr8;chr8;chr8;chr8;chr8;chr8;chr8;chr8;chr8;chr8;chr8;chr8;chr8;chr8;chr8;chr8;chr8;chr8	31187331;31187331;31187331;31187331;31187331;31188302;31194954;31194954;31194954;31194954;31194954;31201210;31201210;31201210;31201210;31201210;31235595;31235595;31235595;31235595;31259900;31259900;31259900	31187355;31187462;31187462;31187462;31187462;31188406;31195289;31195289;31195289;31195289;31195289;31201504;31201504;31201504;31201504;31201504;31236430;31236430;31237796;31237796;31261924;31261924;31261924	+;+;+;+;+;+;+;+;+;+;+;+;+;+;+;+;+;+;+;+;+;+;+	5095	fucosyltransferase 10	-1.58723	-0.666509	5.19794e-06	0.000210309	2.78577	3.34234	3.28463	2.88392	3.34831	3.27634	3.10236	2.44954	2.40411	448	400	717	703	548	234	272	322	333
Sh3bp4	chr1;chr1;chr1;chr1;chr1;chr1	89070462;89107258;89137559;89143550;89152200;89153127	89070597;89107336;89137803;89145906;89152388;89153793	+;+;+;+;+;+	3673	SH3-domain binding protein 4	1.43903	0.525101	5.46606e-06	0.000220549	6.45076	5.9753	5.90932	6.55134	5.32705	5.60631	5.61748	6.05082	5.98791	2780	2468	2827	3536	3134	2970	3458	3911	3996
Mcm10	chr2;chr2;chr2;chr2;chr2;chr2;chr2;chr2;chr2;chr2;chr2;chr2;chr2;chr2;chr2;chr2;chr2;chr2;chr2;chr2;chr2;chr2;chr2;chr2;chr2;chr2;chr2;chr2;chr2;chr2;chr2;chr2;chr2;chr2;chr2;chr2;chr2;chr2;chr2;chr2	4990724;4990724;4992095;4992095;4992878;4992878;4993743;4993743;4994570;4994570;4995721;4995721;4997104;4997104;4998534;4998534;4998730;4998730;4999680;4999680;5000860;5000860;5001264;5001264;5004008;5004008;5004946;5004946;5006344;5006344;5007067;5007067;5007328;5007328;5008480;5008480;5010689;5010689;5011895;5012705	4991476;4991476;4992137;4992137;4993023;4993023;4993856;4993856;4994682;4994682;4995865;4995865;4997332;4997332;4998642;4998642;4998840;4998840;4999780;4999780;5001056;5001056;5001380;5001380;5004175;5004175;5005111;5005111;5006578;5006578;5007201;5007201;5007432;5007432;5008812;5008812;5010775;5010775;5012344;5012791	-;-;-;-;-;-;-;-;-;-;-;-;-;-;-;-;-;-;-;-;-;-;-;-;-;-;-;-;-;-;-;-;-;-;-;-;-;-;-;-	3944	minichromosome maintenance 10 replication initiation factor	-1.50914	-0.59373	5.51733e-06	0.000221402	3.48489	4.09314	4.14429	3.43279	3.64863	3.62133	3.47989	2.93206	3.15092	754	726	883	893	712	380	398	450	559
Nusap1	chr2;chr2;chr2;chr2;chr2;chr2;chr2;chr2;chr2;chr2;chr2;chr2;chr2;chr2;chr2;chr2;chr2;chr2;chr2;chr2;chr2	119618298;119618298;119624118;119624118;119627547;119627547;119630337;119630337;119633720;119635478;119635478;119638448;119638448;119639577;119639577;119643784;119643784;119647090;119647090;119648893;119648893	119618895;119618895;119624186;119624186;119627693;119627693;119630505;119630505;119633818;119635587;119635587;119638563;119638563;119639734;119639734;119643900;119643900;119647198;119647198;119650160;119650160	+;+;+;+;+;+;+;+;+;+;+;+;+;+;+;+;+;+;+;+;+	2960	nucleolar and spindle associated protein 1	-1.4367	-0.522758	5.50489e-06	0.000221402	5.39235	5.83936	5.89817	5.40211	5.60259	5.57746	5.44302	4.90062	5.05088	2530	2449	3422	3466	2777	1426	1559	1762	2087
Shcbp1	chr8;chr8;chr8;chr8;chr8;chr8;chr8;chr8;chr8;chr8;chr8;chr8;chr8	4735980;4739125;4739595;4741848;4744447;4748705;4749292;4749552;4754220;4764881;4767907;4768144;4779421	4736407;4739266;4739681;4741966;4744578;4748825;4749460;4749785;4754312;4765089;4768022;4768311;4779534	-;-;-;-;-;-;-;-;-;-;-;-;-	2132	Shc SH2-domain binding protein 1	-1.57053	-0.651248	5.90904e-06	0.000236474	3.11488	3.73695	3.83531	3.2392	4.11842	3.87807	3.71142	3.29301	3.15864	589	586	1223	1067	836	294	348	578	562
Hmgb2	chr8;chr8;chr8;chr8;chr8	57511843;57512575;57513062;57513290;57513966	57512005;57512748;57513207;57513464;57515999	+;+;+;+;+	2692	high mobility group box 2	-1.74078	-0.799736	5.93291e-06	0.000236784	5.66024	6.20463	6.27543	5.68822	6.60715	6.13295	5.90189	5.18367	5.31019	3259	3181	6866	5094	3817	1717	1901	2144	2498
Rhobtb2	chr14;chr14;chr14;chr14;chr14;chr14;chr14;chr14;chr14;chr14	69784990;69787858;69788632;69793904;69795900;69796274;69798139;69799678;69800618;69805037	69787735;69787963;69788720;69794054;69796018;69797292;69798324;69799781;69800819;69805545	-;-;-;-;-;-;-;-;-;-	5231	Rho-related BTB domain containing 2	1.45369	0.539724	6.63401e-06	0.000263334	7.19235	6.67138	6.53535	7.12707	5.9494	6.26492	6.31964	6.71575	6.712	4504	3809	4352	5582	5099	4966	5154	6201	6601
Ntsr1	chr2;chr2;chr2;chr2	180499976;180538617;180541430;180542528	180501131;180538833;180541520;180544979	+;+;+;+	3916	neurotensin receptor 1	-1.44579	-0.531857	6.62116e-06	0.000263334	5.20002	5.62788	5.67226	5.06838	5.58733	5.84939	5.71492	5.17151	5.1791	2185	2094	3386	4185	3353	1248	1237	2126	2281
Adssl1	chr12;chr12;chr12;chr12;chr12;chr12;chr12;chr12;chr12;chr12;chr12;chr12;chr12	112620047;112628301;112632254;112632695;112633069;112634144;112634380;112634601;112635431;112636394;112638185;112639612;112640958	112620310;112628403;112632316;112632745;112633135;112634251;112634461;112634727;112635585;112636518;112638282;112639761;112641355	+;+;+;+;+;+;+;+;+;+;+;+;+	1791	adenylosuccinate synthetase like 1	-2.17795	-1.12297	6.79169e-06	0.000268419	-1.36774	0.469903	-0.031132	-0.80043	0.660481	0.393228	0.0544077	-0.701749	-0.5405	61	40	111	95	66	13	21	36	43
Bnc2	chr4;chr4;chr4;chr4;chr4;chr4	84272542;84291693;84390889;84414246;84555779;84674975	84276447;84293662;84391124;84414348;84555904;84675086	-;-;-;-;-;-	6453	basonuclin 2	7.65389	2.93619	6.79866e-06	0.000268419	0.312156	-0.992861	-3.29278	0.22754	-5.73022	-3.12224	-2.3763	0.953747	-0.295867	22	4	1	8	12	42	43	114	51
Wnt11	chr7;chr7;chr7;chr7;chr7;chr7;chr7;chr7;chr7;chr7;chr7;chr7;chr7;chr7;chr7;chr7;chr7;chr7;chr7;chr7;chr7;chr7;chr7	98835112;98835112;98836062;98838845;98838845;98839008;98839008;98846374;98846374;98846374;98846456;98847174;98847174;98847174;98847174;98850227;98850227;98850227;98850227;98853113;98853113;98853113;98853113	98835348;98835348;98836221;98839190;98839190;98839190;98839190;98846609;98846609;98846609;98846609;98847451;98847287;98847451;98847451;98850519;98850519;98850519;98850519;98854747;98854747;98854747;98854747	+;+;+;+;+;+;+;+;+;+;+;+;+;+;+;+;+;+;+;+;+;+;+	3185	wingless-type MMTV integration site family, member 11	3.13543	1.64866	6.84412e-06	0.00026949	-1.60561	-3.39356	-3.68611	-1.72276	-1.65747	-2.44439	-2.7798	-1.11316	-0.324272	4	3	22	13	9	11	11	27	50
Kcnk5	chr14;chr14;chr14;chr14;chr14	20140058;20144635;20144956;20146501;20181267	20142457;20144803;20145122;20146612;20181782	-;-;-;-;-	3364	potassium channel, subfamily K, member 5	-1.96166	-0.972077	7.17164e-06	0.000281631	0.895321	1.84907	1.97271	1.4562	0.973761	1.47173	1.38116	0.0779492	0.095833	159	161	138	201	166	63	101	62	67
Gli3	chr13;chr13;chr13;chr13;chr13;chr13;chr13;chr13;chr13;chr13;chr13;chr13;chr13;chr13;chr13	15463723;15478000;15548400;15613779;15641069;15644294;15648521;15659962;15660881;15662390;15713499;15714950;15720055;15723440;15724461	15464111;15478164;15548642;15613884;15641274;15644440;15648722;15660175;15660994;15662530;15713648;15715114;15720345;15723767;15730025	+;+;+;+;+;+;+;+;+;+;+;+;+;+;+	8426	GLI-Kruppel family member GLI3	-1.67242	-0.74194	7.3788e-06	0.000288993	5.54394	6.39627	6.26222	5.52786	5.45723	5.90319	6.23096	5.18232	5.21717	3722	3152	3094	4344	4795	1584	1701	2142	2342
Nek2	chr1;chr1;chr1;chr1;chr1;chr1;chr1;chr1	191821473;191822147;191822492;191825483;191826223;191827150;191829392;191831137	191821741;191822364;191822732;191825565;191826349;191827369;191829517;191833049	+;+;+;+;+;+;+;+	3197	NIMA (never in mitosis gene a)-related expressed kinase 2	-1.49743	-0.582491	7.84106e-06	0.000305232	3.77601	4.23512	4.27342	3.79603	4.30718	4.10175	4.13193	3.56298	3.45034	832	794	1394	1246	1119	465	512	697	688
Depdc1b	chr13;chr13;chr13;chr13;chr13;chr13;chr13;chr13;chr13;chr13;chr13	108316337;108323906;108357394;108362235;108363533;108368813;108373713;108382756;108384726;108386835;108388541	108316469;108324171;108357529;108362362;108363663;108368860;108373853;108382922;108384902;108387020;108389557	+;+;+;+;+;+;+;+;+;+;+	2530	DEP domain containing 1B	-1.68997	-0.757002	7.84662e-06	0.000305232	2.09591	2.82067	2.78571	2.1546	3.11053	2.96887	2.54773	2.16874	1.97936	312	283	608	568	373	145	164	265	248
Abhd4	chr14;chr14;chr14;chr14;chr14;chr14;chr14;chr14;chr14;chr14;chr14;chr14;chr14;chr14	54254129;54259232;54261626;54261626;54262651;54262651;54263169;54263169;54265281;54265281;54266995;54266995;54267768;54267768	54254471;54259319;54261714;54261714;54263023;54263023;54263323;54263323;54265392;54265392;54267181;54267181;54269169;54269169	+;+;+;+;+;+;+;+;+;+;+;+;+;+	2749	abhydrolase domain containing 4	-1.69447	-0.760836	7.85577e-06	0.000305232	4.49593	5.36183	5.41338	4.59995	4.48143	5.16552	5.00447	4.32718	4.09532	1817	1750	1573	2605	2049	766	894	1184	1076
Cdc25c	chr18;chr18;chr18;chr18;chr18;chr18;chr18;chr18;chr18;chr18;chr18;chr18;chr18;chr18;chr18	34732995;34733577;34734719;34735371;34738216;34740328;34743938;34744871;34747224;34747610;34748915;34749517;34750738;34751114;34751314	34733393;34733688;34734852;34735469;34738278;34740429;34744063;34744969;34747313;34747643;34748960;34749611;34750963;34751211;34751533	-;-;-;-;-;-;-;-;-;-;-;-;-;-;-	1943	cell division cycle 25C	-1.93224	-0.950272	7.93776e-06	0.000306911	3.33716	4.10647	4.17767	3.4508	4.84148	4.1417	4.02772	3.07529	3.43348	761	743	2019	1281	1041	343	403	497	680
Optn	chr2;chr2;chr2;chr2;chr2;chr2;chr2;chr2;chr2;chr2;chr2;chr2;chr2;chr2;chr2	5020642;5021323;5024067;5027114;5031260;5033131;5034154;5034968;5036671;5040139;5042447;5045987;5052988;5054540;5063907	5021228;5021481;5024149;5027244;5031418;5033224;5034303;5035083;5036770;5040273;5042520;5046199;5053190;5054716;5063938	-;-;-;-;-;-;-;-;-;-;-;-;-;-;-	2413	optineurin	1.54584	0.628393	7.94834e-06	0.000306911	2.32516	1.876	1.74012	2.31259	2.5354	2.37031	2.58963	3.24996	3.17141	162	137	408	375	384	170	183	561	567
Sp9	chr2;chr2	73271926;73273125	73272091;73275771	+;+	2813	trans-acting transcription factor 9	1.87292	0.905292	7.96167e-06	0.000306911	5.01004	4.31274	4.13432	4.46473	3.92431	3.4001	3.58343	4.81547	4.8956	878	721	1069	766	765	1094	814	1661	1874
Uhrf1	chr17;chr17;chr17;chr17;chr17;chr17;chr17;chr17;chr17;chr17;chr17;chr17;chr17;chr17;chr17;chr17;chr17;chr17;chr17;chr17;chr17;chr17;chr17;chr17;chr17;chr17;chr17;chr17;chr17;chr17;chr17;chr17;chr17;chr17;chr17;chr17;chr17;chr17;chr17;chr17;chr17;chr17;chr17;chr17;chr17;chr17;chr17;chr17;chr17;chr17;chr17;chr17;chr17;chr17;chr17;chr17;chr17;chr17;chr17;chr17;chr17;chr17;chr17;chr17;chr17;chr17;chr…	56303337;56303337;56304313;56304313;56305086;56305086;56305086;56305086;56309337;56309337;56309337;56309337;56310676;56310676;56310676;56310676;56312054;56312054;56312054;56312054;56312864;56312864;56312864;56312864;56313041;56313041;56313065;56313065;56315192;56315192;56315192;56315192;56315399;56315399;56315399;56315399;56315777;56315777;56315777;56315777;56317004;56317004;56317004;56317004;563…	56303561;56303561;56304393;56304393;56305250;56305250;56305250;56305250;56309579;56309579;56309579;56309579;56310836;56310836;56310836;56310836;56312269;56312269;56312269;56312269;56312967;56312967;56312967;56312967;56313251;56313251;56313251;56313251;56315315;56315315;56315315;56315315;56315506;56315506;56315506;56315506;56315881;56315881;56315881;56315881;56317110;56317110;56317110;56317110;563…	+;+;+;+;+;+;+;+;+;+;+;+;+;+;+;+;+;+;+;+;+;+;+;+;+;+;+;+;+;+;+;+;+;+;+;+;+;+;+;+;+;+;+;+;+;+;+;+;+;+;+;+;+;+;+;+;+;+;+;+;+;+;+;+;+;+;+;+	3651	ubiquitin-like, containing PHD and RING finger domains, 1	-1.47798	-0.563627	8.19181e-06	0.000314956	5.50517	6.20507	6.22748	5.72123	5.55632	5.92298	5.68404	5.20438	5.18541	3260	3077	3314	4404	3282	1542	1945	2175	2291
9630028B13Rik	chr1;chr1	185429357;185441666	185432608;185441819	-;-	3406	RIKEN cDNA 9630028B13 gene	-1.94092	-0.956738	8.36209e-06	0.000320663	2.7796	3.66671	3.75952	3.22671	2.7727	3.1387	3.0918	2.14128	1.42684	561	556	481	639	544	233	345	260	169
Inafm2	chr2	118745758	118748810	+	3053	InaF motif containing 2	1.48537	0.570824	8.39849e-06	0.00032122	5.36993	4.65353	4.59601	5.33778	5.10757	4.96123	4.92115	5.51093	5.3657	1112	993	2428	2261	1934	1404	1491	2690	2596
Hey2	chr10;chr10;chr10;chr10;chr10	30832359;30837475;30840391;30840604;30842566	30834427;30837556;30840474;30840682;30842783	-;-;-;-;-	2532	hairy/enhancer-of-split related with YRPW motif 2	1.7158	0.778877	8.44882e-06	0.000322306	1.83518	1.4909	1.46269	2.27267	1.00472	0.764727	0.914	1.93293	1.69796	124	113	141	123	120	121	178	225	204
Pak6	chr2;chr2;chr2;chr2;chr2;chr2;chr2;chr2;chr2;chr2;chr2;chr2;chr2;chr2;chr2;chr2;chr2;chr2;chr2;chr2;chr2	118663577;118664783;118677246;118677723;118677723;118688797;118688797;118689734;118689734;118693227;118693227;118693867;118693867;118694294;118694294;118694515;118694515;118695207;118695207;118696407;118696407	118664023;118664866;118677301;118677828;118677828;118689005;118689005;118690390;118690390;118693724;118693724;118694000;118694000;118694420;118694420;118694640;118694640;118695341;118695341;118698020;118698020	+;+;+;+;+;+;+;+;+;+;+;+;+;+;+;+;+;+;+;+;+	4193	p21 protein (Cdc42/Rac)-activated kinase 6	1.45098	0.537029	8.47305e-06	0.000322393	6.32019	5.92997	5.67501	6.18688	5.72265	5.7495	5.88669	6.49333	6.29822	2694	2098	3719	3905	3777	2713	2686	5315	4955
Lbr	chr1;chr1;chr1;chr1;chr1;chr1;chr1;chr1;chr1;chr1;chr1;chr1;chr1;chr1	181815315;181817265;181817489;181818840;181819864;181820674;181821436;181825622;181828712;181831542;181832149;181836058;181838378;181842288	181817018;181817387;181817569;181819008;181819989;181820777;181821627;181825676;181828908;181831734;181832232;181836288;181838556;181842401	-;-;-;-;-;-;-;-;-;-;-;-;-;-	3552	lamin B receptor	-1.44054	-0.526608	8.69367e-06	0.000329933	4.87901	5.44512	5.38844	4.98805	5.61727	5.42806	5.62299	4.98257	5.00952	1925	1720	3457	3125	3146	999	1170	1865	2028
Smg6	chr11;chr11;chr11;chr11;chr11;chr11;chr11;chr11;chr11;chr11;chr11;chr11;chr11;chr11;chr11;chr11;chr11;chr11;chr11	74925872;74928993;74931577;74932341;74934995;74935359;74945522;74946007;74981852;74990070;75038613;75041868;75053762;75139193;75142757;75156161;75159176;75159825;75162820	74926003;74930748;74931769;74932451;74935101;74935437;74945632;74946219;74981913;74990215;75038729;75042036;75053963;75139369;75142903;75156314;75159387;75159906;75164448	+;+;+;+;+;+;+;+;+;+;+;+;+;+;+;+;+;+;+	5799	Smg-6 homolog, nonsense mediated mRNA decay factor (C. elegans)	1.45068	0.536732	8.80589e-06	0.00033333	7.18068	6.6452	6.67701	7.1728	6.08894	6.4115	6.49147	6.84771	6.94089	4423	4202	4794	6179	5744	4926	5320	6795	7736
Ndc80	chr17;chr17;chr17;chr17;chr17;chr17;chr17;chr17;chr17;chr17;chr17;chr17;chr17;chr17;chr17;chr17;chr17	71496100;71499267;71500272;71501509;71504766;71507260;71508568;71511345;71512393;71514189;71517544;71518738;71520760;71521028;71523582;71525633;71526711	71496353;71499369;71500402;71501601;71504855;71507412;71508773;71511489;71512499;71514282;71517633;71518840;71520932;71521151;71523659;71525742;71526857	-;-;-;-;-;-;-;-;-;-;-;-;-;-;-;-;-	2201	NDC80 kinetochore complex component	-1.64084	-0.714438	8.85324e-06	0.000334261	3.50374	4.08547	4.13832	3.3961	4.45645	3.96335	3.89275	3.36834	3.37063	750	723	1546	1132	948	385	388	609	651
Cdca2	chr14;chr14;chr14;chr14;chr14;chr14;chr14;chr14;chr14;chr14;chr14;chr14;chr14;chr14;chr14;chr14;chr14;chr14;chr14;chr14;chr14;chr14;chr14;chr14;chr14;chr14;chr14;chr14;chr14;chr14	67676354;67676354;67680162;67680162;67693626;67693626;67694965;67694965;67696667;67696667;67697939;67697939;67698689;67698689;67700183;67700183;67703968;67703968;67705631;67705631;67707353;67707353;67713088;67713088;67714683;67714683;67714942;67714942;67715224;67715752	67678022;67678022;67680330;67680330;67693754;67693754;67695050;67695050;67696742;67696742;67698171;67698171;67698761;67698761;67700418;67700418;67704043;67704043;67705797;67705797;67707500;67707500;67713242;67713242;67714856;67714856;67715005;67715005;67715610;67715841	-;-;-;-;-;-;-;-;-;-;-;-;-;-;-;-;-;-;-;-;-;-;-;-;-;-;-;-;-;-	3932	cell division cycle associated 2	-1.4671	-0.552965	9.0216e-06	0.000339744	4.25464	4.95345	4.87513	4.48584	4.48874	4.61539	4.57748	4.01566	3.97954	1369	1205	1581	1779	1524	648	826	954	993
Snhg18	chr15;chr15	32240568;32244382	32241769;32244662	-;-	1483	small nucleolar RNA host gene 18	-1.72811	-0.789192	9.10682e-06	0.000341204	2.87535	3.57106	3.51719	3.01554	3.95765	3.44641	3.45537	2.55317	2.82207	525	470	1094	791	700	249	298	346	445
Gcg	chr2;chr2;chr2;chr2;chr2;chr2	62474530;62475716;62476824;62478555;62480465;62483566	62474984;62475859;62476961;62478716;62480568;62483653	-;-;-;-;-;-	1091	glucagon	-2.01154	-1.0083	9.0913e-06	0.000341204	0.0906623	1.38238	1.24283	0.753718	1.62555	1.36776	1.05118	0.444253	0.00742136	115	97	217	187	132	36	62	80	63
Npy	chr6;chr6;chr6;chr6	49822729;49823598;49827489;49829303	49822801;49823785;49827569;49829505	+;+;+;+	545	neuropeptide Y	-2.54075	-1.34525	9.16238e-06	0.000342412	4.30924	5.0698	4.9656	4.05804	6.26146	5.38115	5.08257	4.01263	3.7365	1484	1283	5403	3025	2163	673	614	952	839
Dlgap1	chr17;chr17;chr17;chr17;chr17;chr17;chr17;chr17;chr17;chr17;chr17;chr17;chr17;chr17;chr17;chr17;chr17;chr17;chr17;chr17;chr17;chr17;chr17;chr17;chr17;chr17;chr17;chr17;chr17;chr17;chr17;chr17;chr17;chr17;chr17;chr17;chr17;chr17;chr17;chr17;chr17;chr17	70424792;70424792;70515954;70515954;70522110;70561747;70593167;70593167;70593167;70593167;70657454;70657454;70657454;70657454;70662569;70662569;70662569;70662569;70718196;70718196;70761075;70761075;70761075;70761075;70765998;70765998;70765998;70765998;70786788;70786788;70786788;70786788;70809188;70809188;70809188;70809188;70815194;70815194;70815194;70815194;70818025;70818025	70424888;70424888;70516996;70516996;70522262;70561871;70593381;70593381;70593381;70593381;70657631;70657631;70657631;70657631;70662809;70662809;70662809;70662809;70718225;70718225;70761445;70761445;70761445;70761445;70766089;70766089;70766089;70766089;70787209;70787209;70787209;70787209;70809279;70809279;70809279;70809279;70815346;70815346;70816729;70816729;70821413;70821413	+;+;+;+;+;+;+;+;+;+;+;+;+;+;+;+;+;+;+;+;+;+;+;+;+;+;+;+;+;+;+;+;+;+;+;+;+;+;+;+;+;+	7984	discs, large (Drosophila) homolog-associated protein 1	1.4339	0.519944	9.21882e-06	0.000342777	6.9014	6.26658	6.38794	6.67443	6.45762	6.34044	6.56491	7.10666	6.93491	3402	3439	6190	5882	6044	4059	3766	8131	7704
Abcc8	chr7;chr7;chr7;chr7;chr7;chr7;chr7;chr7;chr7;chr7;chr7;chr7;chr7;chr7;chr7;chr7;chr7;chr7;chr7;chr7;chr7;chr7;chr7;chr7;chr7;chr7;chr7;chr7;chr7;chr7;chr7;chr7;chr7;chr7;chr7;chr7;chr7;chr7;chr7	46104523;46105464;46105809;46106585;46106952;46107238;46108084;46108315;46108753;46109541;46113065;46114942;46115774;46116906;46117172;46117970;46118956;46120375;46122109;46122858;46123893;46124843;46126767;46135481;46136162;46136608;46136864;46137959;46139465;46150727;46151536;46154417;46157107;46165919;46166893;46169824;46175360;46178442;46179802	46104761;46105526;46105942;46106688;46107060;46107316;46108214;46108435;46108866;46109643;46113157;46115099;46115843;46117072;46117413;46118069;46119081;46120512;46122189;46122942;46123991;46124881;46126817;46135586;46136237;46136724;46136969;46138104;46139505;46150889;46151670;46154572;46157271;46166107;46167135;46169990;46175481;46178583;46180033	-;-;-;-;-;-;-;-;-;-;-;-;-;-;-;-;-;-;-;-;-;-;-;-;-;-;-;-;-;-;-;-;-;-;-;-;-;-;-	4952	ATP-binding cassette, sub-family C (CFTR/MRP), member 8	-2.02976	-1.02131	9.20126e-06	0.000342777	5.38627	6.37046	6.64437	5.79002	5.03007	5.92068	6.12809	4.69414	4.6087	3656	4108	2301	4397	4465	1420	2040	1527	1536
Rapgef4	chr2;chr2;chr2;chr2;chr2;chr2;chr2;chr2;chr2;chr2;chr2;chr2;chr2;chr2;chr2;chr2;chr2;chr2;chr2;chr2;chr2;chr2;chr2;chr2;chr2;chr2;chr2;chr2;chr2;chr2;chr2;chr2;chr2;chr2;chr2;chr2;chr2;chr2;chr2;chr2;chr2;chr2;chr2;chr2;chr2;chr2;chr2;chr2;chr2;chr2;chr2;chr2;chr2;chr2;chr2;chr2;chr2;chr2;chr2;chr2;chr2;chr2;chr2;chr2;chr2;chr2;chr2;chr2;chr2;chr2;chr2;chr2;chr2;chr2;chr2;chr2;chr2;chr2;chr2;chr2…	71981215;71981215;71981215;72031033;72031033;72031033;72034031;72034031;72034031;72045102;72045102;72045102;72054617;72137242;72137242;72137242;72137242;72141153;72141153;72141153;72141153;72174423;72174423;72174802;72174802;72174802;72178178;72178178;72178178;72179920;72179920;72179920;72195637;72195637;72195637;72196216;72196216;72196216;72198337;72198337;72198337;72198759;72198759;72198759;722…	71981351;71981351;71981351;72031175;72031175;72031175;72034119;72034119;72034119;72045248;72045248;72045248;72055024;72137314;72137314;72137314;72137314;72141172;72141172;72141172;72144454;72174476;72174476;72174908;72174908;72174908;72178299;72178299;72178299;72180103;72180103;72180103;72195721;72195721;72195721;72196276;72196276;72196276;72198413;72198413;72198413;72198905;72198905;72198905;722…	+;+;+;+;+;+;+;+;+;+;+;+;+;+;+;+;+;+;+;+;+;+;+;+;+;+;+;+;+;+;+;+;+;+;+;+;+;+;+;+;+;+;+;+;+;+;+;+;+;+;+;+;+;+;+;+;+;+;+;+;+;+;+;+;+;+;+;+;+;+;+;+;+;+;+;+;+;+;+;+;+;+;+;+;+;+;+;+;+;+;+;+;+;+;+	7896	Rap guanine nucleotide exchange factor (GEF) 4	1.59688	0.675253	9.91407e-06	0.000367697	4.6528	3.98802	3.75432	4.65379	3.7677	3.9659	4.24827	4.71942	4.46775	701	554	959	1134	1213	854	928	1554	1393
Shisa6	chr11;chr11;chr11;chr11;chr11	66211725;66219887;66224936;66502652;66525309	66218022;66220039;66224992;66502812;66526126	-;-;-;-;-	7487	shisa family member 6	2.37739	1.24938	1.03479e-05	0.000382819	6.26104	5.36738	5.0175	6.14216	3.56975	4.54902	5.10835	6.16836	5.79466	1824	1330	836	1699	2202	2604	2604	4243	3495
Cys1	chr12;chr12;chr12;chr12;chr12;chr12;chr12;chr12;chr12;chr12;chr12;chr12;chr12;chr12;chr12	24665838;24665838;24665838;24666767;24666767;24666767;24667090;24667090;24667090;24669698;24669698;24669698;24680630;24680630;24680630	24666181;24666221;24666252;24666827;24666827;24666827;24667232;24667232;24667232;24669750;24669750;24669750;24681795;24681795;24681795	-;-;-;-;-;-;-;-;-;-;-;-;-;-;-	1838	cystin 1	-1.84133	-0.880747	1.03852e-05	0.000383235	0.473854	1.02946	1.19759	0.444331	1.63876	1.32079	1.16641	0.210656	0.471247	90	94	219	181	143	47	50	68	87
Adamtsl3	chr7;chr7;chr7;chr7;chr7;chr7;chr7;chr7;chr7;chr7;chr7;chr7;chr7;chr7;chr7;chr7;chr7;chr7;chr7;chr7;chr7;chr7;chr7;chr7;chr7;chr7;chr7;chr7;chr7;chr7	82335694;82337185;82379493;82428334;82442434;82450039;82465564;82493337;82499598;82514975;82520718;82521988;82523129;82528834;82530553;82540306;82547874;82556765;82557061;82566920;82573696;82575965;82578495;82595353;82598036;82602114;82603719;82606486;82611662;82612392	82335910;82337286;82379612;82428461;82442479;82450275;82465690;82493411;82499755;82515086;82520856;82522038;82523333;82528981;82530637;82540595;82548003;82556957;82557240;82567073;82574770;82576092;82578623;82595535;82598152;82602297;82603923;82606583;82611873;82614448	+;+;+;+;+;+;+;+;+;+;+;+;+;+;+;+;+;+;+;+;+;+;+;+;+;+;+;+;+;+	7285	ADAMTS-like 3	-1.65509	-0.72691	1.04481e-05	0.000384588	2.89833	3.54612	3.46087	2.86256	3.07207	3.43176	3.64614	2.68829	2.48818	516	452	592	783	799	253	268	380	353
Wwc1	chr11;chr11;chr11;chr11;chr11;chr11;chr11;chr11;chr11;chr11;chr11;chr11;chr11;chr11;chr11;chr11;chr11;chr11;chr11;chr11;chr11;chr11;chr11	35839178;35840310;35841754;35844155;35852194;35853360;35860096;35861809;35867235;35869097;35870474;35870916;35875614;35876529;35883248;35888063;35889260;35891449;35897376;35898619;35910176;35915176;35979971	35839244;35840431;35841987;35844247;35852358;35853477;35860187;35861949;35867427;35869183;35870554;35871024;35876152;35876618;35883490;35888136;35889406;35891578;35897455;35898695;35910379;35915285;35980089	-;-;-;-;-;-;-;-;-;-;-;-;-;-;-;-;-;-;-;-;-;-;-	3315	WW, C2 and coiled-coil domain containing 1	1.69156	0.758354	1.08654e-05	0.000398949	8.07418	7.41739	7.40789	8.12425	6.27316	7.11207	6.94685	7.6015	7.67377	7554	6974	5447	10042	7876	9151	10288	11458	12857
Dusp16	chr6;chr6;chr6;chr6;chr6;chr6;chr6;chr6;chr6;chr6;chr6;chr6;chr6;chr6	134715468;134715468;134720494;134720494;134725836;134725836;134739812;134739812;134758619;134758619;134760846;134760846;134792277;134792277	134719051;134718085;134720617;134720617;134725995;134725995;134739975;134739975;134758757;134758757;134761434;134761434;134792628;134792628	-;-;-;-;-;-;-;-;-;-;-;-;-;-	5112	dual specificity phosphatase 16	-1.48281	-0.568329	1.1042e-05	0.000404425	4.38033	4.99908	4.89534	4.51009	4.44615	4.68812	4.64677	4.01566	3.9308	1413	1222	1535	1871	1599	707	840	954	960
Pnliprp1	chr19;chr19;chr19;chr19;chr19;chr19;chr19;chr19;chr19;chr19;chr19;chr19;chr19	58728887;58729125;58729977;58730475;58732024;58733356;58734643;58734873;58736991;58738146;58740446;58741089;58744047	58729042;58729173;58730131;58730600;58732158;58733464;58734762;58734992;58737109;58738275;58740554;58741256;58744169	+;+;+;+;+;+;+;+;+;+;+;+;+	1619	pancreatic lipase related protein 1	-2.18278	-1.12617	1.10843e-05	0.000404963	-0.752314	0.000462953	-0.307216	-1.2812	0.760599	0.233363	0.531753	-0.51545	-1.05566	44	33	119	85	92	20	15	41	30
Sorcs3	chr19;chr19;chr19;chr19;chr19;chr19;chr19;chr19;chr19;chr19;chr19;chr19;chr19;chr19;chr19;chr19;chr19;chr19;chr19;chr19;chr19;chr19;chr19;chr19;chr19;chr19;chr19	48206025;48398696;48487390;48535455;48603843;48645783;48653994;48683567;48693821;48704218;48705909;48710567;48713482;48722890;48748240;48749264;48759846;48764134;48766961;48772260;48788390;48790129;48794144;48796368;48797410;48802649;48803622	48206797;48398763;48487489;48535613;48603916;48645847;48654112;48683656;48694000;48704364;48706011;48710643;48713573;48722997;48748357;48749397;48759959;48764305;48767147;48772393;48788513;48790241;48794275;48796467;48797515;48802809;48805505	+;+;+;+;+;+;+;+;+;+;+;+;+;+;+;+;+;+;+;+;+;+;+;+;+;+;+	5634	sortilin-related VPS10 domain containing receptor 3	1.89055	0.918805	1.12724e-05	0.000410812	3.57321	2.95304	2.3349	3.53759	2.33483	2.76177	3.17171	3.8794	3.60145	342	207	355	492	575	404	428	868	764
Mdfic	chr6;chr6;chr6;chr6;chr6	15720661;15721187;15740988;15770214;15799618	15720963;15721364;15741110;15770492;15802169	+;+;+;+;+	3435	MyoD family inhibitor domain containing	-1.92189	-0.942523	1.14249e-05	0.00041534	0.751309	2.17243	2.0763	0.682367	2.69891	2.31945	2.2857	1.97085	1.68376	199	173	457	362	311	57	59	231	202
1110007C09Rik	chr13;chr13;chr13;chr13;chr13;chr13	49202951;49203718;49203929;49205192;49208004;49215937	49203235;49203789;49203988;49205345;49208146;49216026	-;-;-;-;-;-	804	NA	-1.72301	-0.784929	1.14817e-05	0.000416375	1.67143	2.01979	2.43574	1.71645	1.98763	2.10523	1.98253	1.15383	0.933865	179	222	279	312	252	108	121	131	120
Ptprn2	chr12;chr12;chr12;chr12;chr12;chr12;chr12;chr12;chr12;chr12;chr12;chr12;chr12;chr12;chr12;chr12;chr12;chr12;chr12;chr12;chr12;chr12;chr12	116485720;116580399;116722083;116824317;116841244;116858843;116871936;116873651;116875990;116888839;116900968;117022804;117161594;117184581;117211856;117227147;117233284;117247657;117248534;117253603;117255546;117269577;117276559	116485973;116580449;116722196;116824419;116841406;116859191;116872136;116873691;116876372;116888925;116901047;117022868;117161806;117184775;117212003;117227220;117233361;117247776;117248700;117253656;117255610;117269650;117278167	+;+;+;+;+;+;+;+;+;+;+;+;+;+;+;+;+;+;+;+;+;+;+	4688	protein tyrosine phosphatase, receptor type, N polypeptide 2	1.68394	0.751838	1.19626e-05	0.000432746	6.78717	6.16514	6.06382	6.64619	5.35784	5.97224	6.10694	6.84389	6.58792	3171	2747	2888	4557	4400	3750	3693	6777	6057
1110032F04Rik	chr3	68869586	68872163	+	2578	RIKEN cDNA 1110032F04 gene	-1.90953	-0.933218	1.2058e-05	0.000435124	2.21051	2.84814	2.62985	1.88482	3.7677	3.14994	3.04328	2.23776	2.21966	318	254	959	644	526	157	136	278	293
AA387883	chr19;chr19	52923181;52925573	52923500;52926931	+;+	1679	expressed sequence AA387883	-2.42099	-1.2756	1.24236e-05	0.000446126	-1.74108	-1.05934	-1.02431	-2.83399	-0.153431	0.0342719	-0.560278	-1.77209	-1.31591	21	20	63	74	43	10	5	17	25
Frmd4b	chr6;chr6;chr6;chr6;chr6;chr6;chr6;chr6;chr6;chr6;chr6;chr6;chr6;chr6;chr6;chr6;chr6;chr6;chr6;chr6;chr6;chr6;chr6;chr6	97286867;97292363;97295576;97298035;97300209;97302289;97305147;97306479;97306679;97308027;97308614;97310663;97323655;97325433;97328233;97329481;97353182;97354005;97396193;97412488;97421562;97423459;97528730;97617190	97288480;97292495;97296387;97298154;97300356;97302345;97305375;97306598;97306812;97308168;97308752;97310739;97323741;97325490;97328298;97329564;97353204;97354061;97396277;97412580;97421656;97423524;97528851;97617657	-;-;-;-;-;-;-;-;-;-;-;-;-;-;-;-;-;-;-;-;-;-;-;-	5029	FERM domain containing 4B	-1.47486	-0.560576	1.23987e-05	0.000446126	7.41208	7.87948	7.97968	7.39666	7.60648	8.03383	7.97306	7.2675	7.31956	10406	10366	13726	19024	16041	5783	6213	9090	10058
Cbs	chr17;chr17;chr17;chr17;chr17;chr17;chr17;chr17;chr17;chr17;chr17;chr17;chr17;chr17;chr17;chr17;chr17;chr17;chr17;chr17;chr17;chr17;chr17;chr17;chr17;chr17;chr17;chr17;chr17;chr17;chr17;chr17;chr17;chr17;chr17;chr17;chr17;chr17;chr17;chr17;chr17;chr17;chr17;chr17;chr17;chr17;chr17;chr17;chr17	31612623;31612623;31612623;31614529;31615474;31615474;31615474;31616046;31616046;31616046;31617127;31617127;31617127;31617388;31617388;31617388;31619138;31619138;31619138;31620929;31620929;31620929;31621438;31621438;31621438;31622427;31622427;31622427;31624229;31624229;31624229;31624999;31624999;31624999;31625491;31625491;31625491;31625883;31625883;31625883;31627476;31627476;31627476;31632828;316…	31613293;31613293;31613293;31614570;31615558;31615558;31615558;31616154;31616154;31616154;31617261;31617261;31617261;31617462;31617462;31617462;31619243;31619243;31619243;31621013;31621013;31621013;31621563;31621563;31621563;31622518;31622518;31622518;31624298;31624298;31624298;31625133;31625133;31625133;31625570;31625570;31625570;31626017;31626017;31626017;31627582;31627582;31627582;31633151;316…	-;-;-;-;-;-;-;-;-;-;-;-;-;-;-;-;-;-;-;-;-;-;-;-;-;-;-;-;-;-;-;-;-;-;-;-;-;-;-;-;-;-;-;-;-;-;-;-;-	2503	cystathionine beta-synthase	-2.03418	-1.02445	1.29506e-05	0.000463917	1.77438	2.80207	3.00286	2.28074	3.56629	3.46813	2.81828	1.81973	2.4341	308	329	834	803	450	116	179	208	340
Aqp4	chr18;chr18;chr18;chr18;chr18;chr18;chr18;chr18;chr18;chr18;chr18;chr18;chr18;chr18;chr18;chr18;chr18;chr18;chr18;chr18;chr18;chr18;chr18;chr18;chr18;chr18;chr18;chr18;chr18;chr18;chr18;chr18;chr18;chr18;chr18;chr18;chr18;chr18;chr18;chr18;chr18;chr18;chr18;chr18;chr18;chr18;chr18;chr18	15389394;15389394;15389394;15389394;15389394;15389394;15389394;15389394;15397579;15397579;15397579;15397579;15397579;15397579;15397579;15397579;15398091;15398091;15398091;15398091;15398091;15398091;15398091;15398091;15399588;15399588;15399588;15399588;15399588;15399588;15399588;15399588;15402659;15403600;15404181;15404181;15407984;15407984;15407984;15409278;15409278;15409278;15410892;15410892;154…	15393729;15393729;15393729;15393729;15393729;15393729;15393729;15393729;15397659;15397659;15397659;15397659;15397659;15397659;15397659;15397659;15398255;15398255;15398255;15398255;15398255;15398255;15398255;15398255;15400002;15400002;15400002;15400002;15400002;15400002;15400002;15400002;15403016;15403684;15404364;15404364;15408088;15408088;15408088;15409407;15409407;15409407;15410982;15410982;154…	-;-;-;-;-;-;-;-;-;-;-;-;-;-;-;-;-;-;-;-;-;-;-;-;-;-;-;-;-;-;-;-;-;-;-;-;-;-;-;-;-;-;-;-;-;-;-;-	5950	aquaporin 4	-2.15552	-1.10803	1.3034e-05	0.000465767	-1.74108	-0.100927	-0.182375	-1.2812	0.0776349	0.393228	0.48408	-0.319636	-1.05566	41	36	74	95	89	10	15	47	30
Chil1	chr1;chr1;chr1;chr1;chr1;chr1;chr1;chr1;chr1;chr1	134182404;134182780;134183497;134184124;134185149;134186505;134187870;134188495;134189197;134189481	134182552;134182809;134183701;134184180;134185299;134186626;134187993;134188677;134189313;134190031	+;+;+;+;+;+;+;+;+;+	1689	chitinase-like 1	-2.07433	-1.05265	1.3088e-05	0.000466562	-0.0784771	0.604821	0.502797	-0.550758	1.15944	1.08821	0.4514	-0.350481	-0.161671	67	58	157	154	87	32	25	46	56
Nrp2	chr1;chr1;chr1;chr1;chr1;chr1;chr1;chr1;chr1;chr1;chr1;chr1;chr1;chr1;chr1;chr1;chr1;chr1;chr1;chr1;chr1;chr1;chr1;chr1;chr1;chr1;chr1;chr1;chr1;chr1;chr1;chr1;chr1;chr1;chr1;chr1;chr1;chr1;chr1;chr1;chr1;chr1;chr1;chr1;chr1;chr1;chr1;chr1;chr1;chr1;chr1;chr1;chr1;chr1;chr1;chr1;chr1;chr1;chr1;chr1;chr1;chr1;chr1;chr1;chr1;chr1;chr1;chr1;chr1;chr1;chr1;chr1;chr1;chr1;chr1;chr1;chr1;chr1;chr1;chr1…	62703317;62703317;62703317;62703317;62703317;62703317;62718930;62718930;62718930;62718930;62718930;62718930;62738289;62738289;62738289;62738289;62738289;62738289;62744175;62744175;62744175;62744175;62744175;62744175;62745358;62745358;62745358;62745358;62745358;62745358;62747158;62747158;62747158;62747158;62747158;62747158;62749133;62749133;62749133;62749133;62749133;62749133;62760775;62760775;627…	62704277;62704277;62704277;62704277;62704277;62704277;62719107;62719107;62719107;62719107;62719107;62719107;62738470;62738470;62738470;62738470;62738470;62738470;62744405;62744405;62744405;62744405;62744405;62744405;62745513;62745513;62745513;62745513;62745513;62745513;62747327;62747327;62747327;62747327;62747327;62747327;62749288;62749288;62749288;62749288;62749288;62749288;62760919;62760919;627…	+;+;+;+;+;+;+;+;+;+;+;+;+;+;+;+;+;+;+;+;+;+;+;+;+;+;+;+;+;+;+;+;+;+;+;+;+;+;+;+;+;+;+;+;+;+;+;+;+;+;+;+;+;+;+;+;+;+;+;+;+;+;+;+;+;+;+;+;+;+;+;+;+;+;+;+;+;+;+;+;+;+;+;+;+;+;+;+;+;+;+;+;+;+;+;+;+;+	8122	neuropilin 2	1.63147	0.706176	1.32793e-05	0.000471794	7.71173	6.95592	7.01001	7.47396	6.21561	6.65714	6.88319	7.54697	7.22104	5486	5293	5234	7326	7536	7118	6555	11033	9394
Cdk1	chr10;chr10;chr10;chr10;chr10;chr10;chr10;chr10	69336635;69340481;69340715;69342540;69345061;69346075;69350096;69352836	69338596;69340622;69340878;69342710;69345184;69346231;69350158;69352912	-;-;-;-;-;-;-;-	2860	cyclin-dependent kinase 1	-1.91067	-0.934082	1.3299e-05	0.000471794	5.12286	5.85129	5.85876	5.22931	6.45739	5.72228	5.54624	4.88415	4.74311	2551	2383	6189	3832	2983	1183	1383	1742	1686
Pcsk6	chr7;chr7;chr7;chr7;chr7;chr7;chr7;chr7;chr7;chr7;chr7;chr7;chr7;chr7;chr7;chr7;chr7;chr7;chr7;chr7;chr7;chr7;chr7;chr7;chr7;chr7;chr7;chr7;chr7;chr7;chr7;chr7;chr7;chr7;chr7;chr7;chr7;chr7;chr7;chr7;chr7;chr7;chr7	65862136;65862136;65910202;65910202;65927194;65927194;65927816;65927816;65929107;65929107;65931677;65931677;65952919;65952919;65959097;65959097;65962904;65962904;65968968;65968968;65970542;65970542;65980147;65980147;65983713;65983713;66025228;66025228;66025566;66031749;66031749;66033750;66033750;66035181;66035181;66038981;66038981;66043515;66043515;66047557;66047557;66048906;66048906	65862443;65862443;65910306;65910306;65927298;65927298;65927959;65927959;65929183;65929183;65931765;65931765;65953091;65953091;65959309;65959309;65963004;65963004;65969071;65969071;65970659;65970659;65980335;65980335;65983849;65983849;66025407;66025407;66025604;66031851;66031851;66033946;66033946;66035268;66035268;66039084;66039084;66043644;66043644;66047669;66047669;66050386;66050386	+;+;+;+;+;+;+;+;+;+;+;+;+;+;+;+;+;+;+;+;+;+;+;+;+;+;+;+;+;+;+;+;+;+;+;+;+;+;+;+;+;+;+	4298	proprotein convertase subtilisin/kexin type 6	1.85144	0.888648	1.34878e-05	0.000477339	2.87535	2.29724	1.97271	2.95123	1.55759	2.22058	2.43942	3.20823	2.98431	217	161	207	338	346	249	285	545	498
Knstrn	chr2;chr2;chr2;chr2;chr2;chr2;chr2;chr2;chr2	118814003;118814401;118817864;118818835;118823420;118823693;118828959;118831553;118834000	118814309;118814492;118817990;118818882;118823525;118823786;118829014;118831627;118836212	+;+;+;+;+;+;+;+;+	3118	kinetochore-localized astrin/SPAG5 binding	-1.77765	-0.829969	1.38754e-05	0.000489873	4.63067	5.38232	5.46599	4.82369	5.91993	5.31629	5.12722	4.44638	4.65127	1843	1815	4264	2892	2231	841	1044	1286	1582
Kazn	chr4;chr4;chr4;chr4;chr4;chr4;chr4;chr4;chr4;chr4;chr4;chr4;chr4;chr4;chr4;chr4;chr4;chr4;chr4;chr4;chr4;chr4;chr4;chr4;chr4;chr4;chr4;chr4;chr4	142102390;142106812;142108546;142109277;142112108;142117085;142118075;142139240;142139240;142141673;142143294;142143294;142143294;142147018;142147018;142147018;142150846;142150846;142150846;142154430;142154430;142154430;142159044;142159044;142159044;142210015;142210015;142210015;142238985	142104954;142106926;142108712;142109378;142112339;142117203;142118280;142141796;142141796;142141796;142143344;142143344;142143344;142147145;142147145;142147145;142151035;142151035;142151035;142154600;142154600;142154600;142159180;142159180;142159180;142210206;142210208;142210208;142239401	-;-;-;-;-;-;-;-;-;-;-;-;-;-;-;-;-;-;-;-;-;-;-;-;-;-;-;-;-	7351	kazrin, periplakin interacting protein	1.4589	0.544883	1.39137e-05	0.000490049	7.32068	6.87451	6.84073	7.40107	6.24102	6.58652	6.68771	7.12867	7.06329	5185	4707	5327	6976	6581	5428	6232	8256	8421
Vat1l	chr8;chr8;chr8;chr8;chr8;chr8;chr8;chr8;chr8	114205640;114230206;114236583;114271291;114282244;114284334;114289248;114369852;114371647	114205942;114230335;114236798;114271433;114282347;114284389;114289442;114369935;114374070	+;+;+;+;+;+;+;+;+	3655	vesicle amine transport protein 1 like	1.47033	0.55614	1.42895e-05	0.00050208	5.92577	5.42626	5.13613	5.8798	5.24084	5.38638	5.41628	5.9921	5.71009	1900	1444	2663	3036	2726	2064	2171	3755	3296
A330048O09Rik	chr13;chr13;chr13	48272418;48272910;48273763	48272815;48273056;48273884	-;-;-	667	RIKEN cDNA A330048O09 gene	-2.7697	-1.46973	1.44189e-05	0.000505418	-2.2461	-0.753904	-1.02431	-1.72276	-0.108573	-0.777892	-1.02853	-2.2651	-2.35687	26	20	65	42	31	7	11	12	12
Cdca8	chr4;chr4;chr4;chr4;chr4;chr4;chr4;chr4;chr4;chr4	124918465;124919613;124920259;124921212;124922000;124923717;124926665;124931072;124936355;124936589	124919030;124919699;124920385;124921304;124922064;124923832;124926737;124931112;124936483;124936917	-;-;-;-;-;-;-;-;-;-	1626	cell division cycle associated 8	-1.62297	-0.698637	1.44607e-05	0.000505678	5.02447	5.62259	5.61033	5.11654	5.67453	5.44047	5.05292	4.52602	4.6412	2177	2006	3597	3152	2119	1105	1279	1359	1571
Gm11729	chr11;chr11;chr11	117414389;117414843;117415177	117414747;117415004;117415368	+;+;+	713	predicted gene 11729	2.24636	1.16759	1.45672e-05	0.000508191	0.562832	-0.647795	-0.0674825	0.472804	-1.16885	-0.921074	-0.207338	0.479757	0.860049	28	39	31	38	55	50	51	82	114
Nek6	chr2;chr2;chr2;chr2;chr2;chr2;chr2;chr2;chr2;chr2;chr2;chr2;chr2;chr2;chr2;chr2;chr2;chr2;chr2;chr2	38511697;38511876;38550553;38550553;38557816;38557816;38558853;38558853;38560881;38560881;38568847;38568847;38569628;38569628;38577239;38577239;38582383;38582383;38585280;38585280	38511793;38511979;38550671;38550671;38557956;38557956;38558915;38558915;38560991;38560991;38568955;38568955;38569735;38569735;38577333;38577333;38582496;38582496;38587490;38587490	+;+;+;+;+;+;+;+;+;+;+;+;+;+;+;+;+;+;+;+	3272	NIMA (never in mitosis gene a)-related expressed kinase 6	-1.58471	-0.66422	1.46331e-05	0.000509279	5.34296	5.93957	5.99058	5.31043	5.10221	5.69913	5.67611	4.83702	4.82703	2712	2611	2419	3771	3264	1378	1463	1686	1787
Dlgap5	chr14;chr14;chr14;chr14;chr14;chr14;chr14;chr14;chr14;chr14;chr14;chr14;chr14;chr14;chr14;chr14;chr14;chr14;chr14	47387779;47389412;47390443;47391722;47394137;47395755;47398418;47399520;47401521;47405775;47406339;47407637;47410308;47411445;47411659;47412978;47413646;47416336;47418109	47388123;47389458;47390662;47391779;47394317;47395974;47398510;47399680;47401606;47405901;47406418;47407911;47410378;47411567;47411743;47413040;47413839;47416571;47418407	-;-;-;-;-;-;-;-;-;-;-;-;-;-;-;-;-;-;-	2964	discs, large (Drosophila) homolog-associated protein 5	-1.49218	-0.577417	1.48137e-05	0.000514348	4.08225	4.78131	4.71448	4.27163	3.95105	4.26052	3.99408	3.49086	3.48963	1215	1078	1089	1391	1017	575	712	663	707
Nes	chr3;chr3;chr3;chr3	87971093;87972992;87974802;87975421	87971988;87973116;87974875;87980451	+;+;+;+	6126	nestin	-1.46277	-0.548705	1.48619e-05	0.000514804	8.21638	8.62817	8.71533	8.22367	8.54088	8.31832	8.2021	7.65659	7.80239	17485	17261	26232	23171	18801	10099	11022	11904	14056
Sapcd2	chr2;chr2;chr2;chr2;chr2;chr2;chr2;chr2;chr2;chr2;chr2;chr2;chr2	25372035;25372035;25373416;25374952;25374952;25375685;25375685;25375968;25375968;25376164;25376164;25376352;25376352	25372998;25372998;25373517;25375064;25375064;25375831;25375831;25376075;25376075;25376274;25376274;25378213;25378213	+;+;+;+;+;+;+;+;+;+;+;+;+	3407	suppressor APC domain containing 2	-1.824	-0.867109	1.5067e-05	0.000520682	3.26386	3.87017	3.99585	3.21412	4.53983	4.13493	3.72345	2.97	3.33247	646	655	1638	1275	843	326	342	462	634
Kif11	chr19;chr19;chr19;chr19;chr19;chr19;chr19;chr19;chr19;chr19;chr19;chr19;chr19;chr19;chr19;chr19;chr19;chr19;chr19;chr19;chr19;chr19	37376403;37384240;37384542;37384732;37387017;37387311;37390312;37390649;37393685;37398119;37402205;37403461;37404114;37406994;37409476;37409726;37410527;37411331;37413121;37416490;37417901;37420259	37376667;37384372;37384639;37384810;37387202;37387435;37390402;37390891;37393780;37398207;37402292;37403649;37404321;37407166;37409601;37409884;37410633;37411610;37413343;37416632;37418017;37421859	+;+;+;+;+;+;+;+;+;+;+;+;+;+;+;+;+;+;+;+;+;+	4819	kinesin family member 11	-1.45592	-0.541935	1.54799e-05	0.000533693	5.80178	6.409	6.4683	5.86175	5.84672	6.15403	6.24562	5.66201	5.54275	3755	3636	4053	5169	4844	1894	2144	2987	2935
Adcyap1	chr17;chr17;chr17;chr17;chr17	93199422;93200013;93202230;93202785;93203938	93199622;93200120;93202361;93202883;93205489	+;+;+;+;+	2092	adenylate cyclase activating polypeptide 1	1.63305	0.707569	1.56559e-05	0.000538495	3.00274	1.88487	2.38283	2.63583	2.96859	2.72917	2.90229	3.69345	3.50182	163	214	551	481	477	272	229	763	713
Rrm1	chr7;chr7;chr7;chr7;chr7;chr7;chr7;chr7;chr7;chr7;chr7;chr7;chr7;chr7;chr7;chr7;chr7;chr7;chr7	102441695;102442987;102446550;102447801;102449195;102450036;102450901;102454496;102456471;102457152;102457560;102459389;102460291;102460630;102461607;102463646;102465718;102466878;102468295	102442043;102443075;102446727;102447901;102449254;102450075;102451063;102454637;102456554;102457313;102457639;102459590;102460440;102460851;102461683;102463781;102465813;102467066;102469771	+;+;+;+;+;+;+;+;+;+;+;+;+;+;+;+;+;+;+	3997	ribonucleotide reductase M1	-1.41392	-0.499705	1.57868e-05	0.000541732	6.73388	7.32166	7.25346	6.85731	7.3891	7.26358	7.07104	6.7568	6.72354	7069	6266	11806	11154	8584	3614	4275	6380	6654
2010300C02Rik	chr1;chr1;chr1;chr1;chr1;chr1;chr1;chr1;chr1;chr1	37611676;37613337;37614481;37623761;37628217;37631321;37631816;37637861;37644561;37719570	37612396;37613481;37614668;37626068;37628426;37631482;37631951;37638029;37644640;37719811	-;-;-;-;-;-;-;-;-;-	4361	RIKEN cDNA 2010300C02 gene	1.74212	0.800843	1.58515e-05	0.000542684	2.96514	2.75931	2.18072	3.17567	2.18071	2.43053	2.36241	3.47994	3.1117	299	186	319	391	328	265	333	658	544
Sept10	chr10;chr10;chr10;chr10;chr10;chr10;chr10;chr10;chr10;chr10;chr10;chr10;chr10;chr10;chr10;chr10;chr10;chr10;chr10;chr10	59141627;59164112;59166504;59166504;59170814;59170814;59176848;59176848;59178761;59178761;59181020;59181020;59183525;59183525;59192166;59192166;59192698;59192698;59221391;59221391	59141740;59164944;59166691;59166691;59170946;59170946;59177016;59177016;59178857;59178857;59181181;59181181;59183711;59183711;59192361;59192361;59192815;59192815;59221847;59221847	-;-;-;-;-;-;-;-;-;-;-;-;-;-;-;-;-;-;-;-	2654	septin 10	-1.45803	-0.544022	1.62005e-05	0.000553342	3.52604	4.20357	4.11215	3.57747	4.05082	4.21523	4.25775	3.71037	3.65517	814	710	1167	1348	1221	391	440	772	793
Vamp3	chr4;chr4;chr4;chr4;chr4	151047305;151049995;151050917;151056162;151057874	151049046;151050046;151051075;151056243;151057953	-;-;-;-;-	2115	vesicle-associated membrane protein 3	-1.42511	-0.511078	1.66792e-05	0.000568369	4.7026	5.29937	5.19869	4.80701	5.77371	5.62656	5.55155	5.12882	5.12891	1740	1508	3853	3586	2994	884	1032	2064	2203
Xrcc2	chr5;chr5;chr5	25689816;25698251;25705678	25692828;25698332;25705797	-;-;-	3215	X-ray repair complementing defective repair in Chinese hamster cells 2	-1.50617	-0.590888	1.69443e-05	0.000576068	3.2945	3.87463	3.85487	3.28407	3.60721	3.81592	3.72002	2.93206	3.27446	648	594	858	1022	841	333	359	450	609
Prdm12	chr2;chr2;chr2;chr2;chr2	31640037;31642203;31643787;31651851;31654069	31640321;31642393;31643942;31651962;31655795	+;+;+;+;+	2471	PR domain containing 12	-2.268	-1.18142	1.71551e-05	0.000581077	-0.322281	0.538939	1.01843	-0.733846	-0.877894	-0.417875	-0.0123996	-1.28128	-1.63368	64	83	38	54	63	27	22	24	20
Chst5	chr8;chr8	111889135;111910132	111891001;111910199	-;-	1935	carbohydrate (N-acetylglucosamine 6-O) sulfotransferase 5	-2.09867	-1.06948	1.71708e-05	0.000581077	-0.376407	0.421972	0.400053	-0.609243	1.24835	0.408282	0.788792	-0.414223	-0.240682	59	54	167	96	110	26	24	44	53
Fam84a	chr12;chr12	14147598;14151822	14150760;14152038	-;-	3380	family with sequence similarity 84, member A	-1.44534	-0.531405	1.72596e-05	0.00058274	6.66353	7.13103	7.19759	6.50772	7.82619	7.56545	7.44925	7.16098	7.09548	6194	6028	15984	13750	11157	3442	3355	8443	8611
Aim1	chr10;chr10;chr10;chr10;chr10;chr10;chr10;chr10;chr10;chr10;chr10;chr10;chr10;chr10;chr10;chr10;chr10;chr10;chr10;chr10	43950307;43956649;43958248;43958814;43961429;43964578;43966301;43967465;43967689;43973658;43973894;43975027;43976798;43979481;43986251;43989094;43992455;43992658;43997052;44003428	43951957;43956811;43958406;43958937;43961568;43964707;43966413;43967497;43967815;43973803;43974020;43975184;43976833;43979607;43986390;43989253;43992573;43992705;43999347;44004846	-;-;-;-;-;-;-;-;-;-;-;-;-;-;-;-;-;-;-;-	7416	absent in melanoma 1	2.89119	1.53166	1.78421e-05	0.000601026	0.00856988	-0.548959	-0.396879	0.554998	-1.72358	-1.46272	-0.59399	1.15383	0.612813	30	31	21	26	42	34	54	131	96
Cyp2j9	chr4;chr4;chr4;chr4;chr4;chr4;chr4;chr4;chr4	96568429;96571935;96573852;96577592;96579387;96583409;96583977;96585829;96591136	96568902;96572073;96574039;96577733;96579563;96583569;96584126;96585991;96591485	-;-;-;-;-;-;-;-;-	1944	cytochrome P450, family 2, subfamily j, polypeptide 9	-1.70981	-0.773838	1.80928e-05	0.000608074	0.825111	1.40721	1.63093	0.730325	1.99279	1.5141	1.64232	0.953747	0.921822	117	127	280	207	199	60	61	114	119
Kifc3	chr8;chr8;chr8;chr8;chr8;chr8;chr8;chr8;chr8;chr8;chr8;chr8;chr8;chr8;chr8;chr8;chr8;chr8;chr8;chr8;chr8;chr8;chr8;chr8;chr8;chr8;chr8;chr8;chr8;chr8;chr8;chr8;chr8;chr8;chr8;chr8;chr8;chr8;chr8;chr8;chr8;chr8;chr8;chr8;chr8;chr8;chr8;chr8;chr8;chr8;chr8;chr8;chr8;chr8;chr8;chr8;chr8;chr8;chr8;chr8	95099828;95099828;95099828;95100647;95100647;95100647;95101409;95101409;95101409;95102012;95102012;95102012;95102347;95102347;95102347;95102663;95102663;95102663;95103411;95103411;95103411;95103895;95103895;95103895;95105720;95105720;95105720;95106463;95106463;95106493;95107424;95107424;95107424;95108355;95108355;95108355;95108575;95108575;95108575;95109182;95109182;95109182;95109784;95109784;951…	95100452;95100452;95100452;95100673;95100673;95100673;95101517;95101517;95101517;95102146;95102146;95102146;95102576;95102576;95102576;95102792;95102792;95102792;95103534;95103534;95103534;95104025;95104025;95104025;95105824;95105824;95105824;95106644;95106644;95106644;95107535;95107535;95107535;95108485;95108485;95108485;95108722;95108722;95108722;95109355;95109355;95109355;95110023;95110023;951…	-;-;-;-;-;-;-;-;-;-;-;-;-;-;-;-;-;-;-;-;-;-;-;-;-;-;-;-;-;-;-;-;-;-;-;-;-;-;-;-;-;-;-;-;-;-;-;-;-;-;-;-;-;-;-;-;-;-;-;-	3762	kinesin family member C3	1.44296	0.529027	1.89045e-05	0.000633906	5.51821	4.99499	4.93492	5.3891	4.8264	5.06639	4.85397	5.38844	5.56761	1409	1256	1998	2432	1846	1556	1545	2471	2986
Cdc20	chr4;chr4;chr4;chr4;chr4;chr4;chr4;chr4;chr4;chr4	118432901;118433481;118434751;118435473;118435777;118435969;118436260;118436510;118436694;118436941	118433141;118433598;118434876;118435701;118435871;118436165;118436388;118436606;118436842;118437343	-;-;-;-;-;-;-;-;-;-	1784	cell division cycle 20	-1.69179	-0.758551	1.93787e-05	0.000648325	4.91043	5.64298	5.60745	5.10066	5.85841	5.48331	5.11684	4.53448	4.73968	2208	2002	4086	3247	2215	1021	1265	1367	1682
Ednrb	chr14;chr14;chr14;chr14;chr14;chr14;chr14;chr14;chr14;chr14;chr14;chr14;chr14;chr14;chr14;chr14;chr14;chr14;chr14;chr14;chr14;chr14;chr14	103814615;103814615;103814615;103817064;103819931;103819931;103819931;103820781;103820781;103820781;103821638;103821638;103821638;103823055;103823055;103823055;103823392;103823392;103823392;103842994;103842994;103842994;103844127	103815846;103817200;103817200;103817200;103820039;103820039;103820039;103820914;103820914;103820914;103821787;103821787;103821787;103823259;103823259;103823259;103823504;103823504;103823504;103843537;103843701;103843701;103844476	-;-;-;-;-;-;-;-;-;-;-;-;-;-;-;-;-;-;-;-;-;-;-	4355	endothelin receptor type B	-1.60291	-0.680691	1.97382e-05	0.000658851	4.36597	5.29688	5.16872	4.38458	4.90644	5.24942	5.35631	4.80938	4.46464	1737	1477	2112	2761	2615	700	770	1654	1390
C330027C09Rik	chr16;chr16;chr16;chr16;chr16;chr16;chr16;chr16;chr16;chr16;chr16;chr16;chr16;chr16;chr16;chr16;chr16;chr16;chr16;chr16;chr16	48994188;48997371;48998955;49000261;49000991;49001566;49001792;49003927;49004269;49005688;49007050;49009078;49010709;49013175;49013797;49013965;49014893;49015944;49016279;49017352;49018375	48994379;48997518;48999067;49000355;49001087;49001688;49001937;49004002;49004484;49005847;49007191;49009177;49010827;49013370;49013871;49014075;49015089;49016057;49016361;49017491;49019705	+;+;+;+;+;+;+;+;+;+;+;+;+;+;+;+;+;+;+;+;+	3974	RIKEN cDNA C330027C09 gene	-1.45338	-0.539413	1.98561e-05	0.000661285	4.27234	5.03338	5.00224	4.52885	5.34126	5.2289	5.38472	4.78475	4.88943	1447	1316	2855	2722	2667	656	851	1626	1866
Nsl1	chr1;chr1;chr1;chr1;chr1;chr1	191063021;191065175;191069990;191071178;191080489;191082171	191063272;191065253;191070120;191071232;191080556;191084558	+;+;+;+;+;+	2973	NSL1, MIS12 kinetochore complex component	-1.45566	-0.541674	2.02773e-05	0.000673785	2.74199	3.38046	3.39561	2.88921	3.31165	3.2536	3.31937	2.81532	2.73528	460	432	699	692	637	227	273	415	419
Neil3	chr8;chr8;chr8;chr8;chr8;chr8;chr8;chr8;chr8;chr8	53586867;53588925;53599099;53600951;53605633;53607328;53608715;53609404;53623618;53638756	53587327;53589099;53599519;53601120;53605799;53607402;53608928;53609538;53623742;53639065	-;-;-;-;-;-;-;-;-;-	2253	nei like 3 (E. coli)	-1.63568	-0.709887	2.07277e-05	0.000687197	2.73562	3.62762	3.83777	3.1843	3.47897	3.5106	3.90336	2.91918	3.02429	546	587	785	827	955	226	335	446	512
Gpr3	chr4;chr4	133209340;133212419	133211364;133212536	-;-	2143	G-protein coupled receptor 3	2.04775	1.03404	2.09167e-05	0.0006919	0.751309	-0.327966	-0.648942	0.500725	-0.0866556	-0.00507491	-0.896469	0.8892	0.503928	35	26	66	72	34	57	52	109	89
Tunar	chr12;chr12;chr12;chr12;chr12;chr12;chr12	105336594;105336993;105337230;105337230;105381345;105381345;105382103	105336957;105337108;105337559;105337559;105381946;105383932;105383930	+;+;+;+;+;+;+	3398	Tcl1 upstream neural differentiation associated RNA	1.59904	0.677207	2.10439e-05	0.000694545	3.98364	3.58745	3.3481	3.8594	3.58177	3.23049	3.50399	4.43059	4.16595	531	418	843	681	724	537	535	1272	1130
Cdca5	chr19;chr19;chr19;chr19;chr19;chr19	6085097;6085398;6086402;6086552;6090051;6090648	6085208;6085489;6086467;6086587;6090524;6091773	+;+;+;+;+;+	1906	cell division cycle associated 5	-1.81014	-0.856098	2.14352e-05	0.000705872	3.18196	3.93137	3.83777	3.1406	4.22303	3.81451	3.37271	2.68068	3.05494	674	587	1315	1021	661	308	325	378	523
Cnih3	chr1;chr1;chr1;chr1;chr1;chr1;chr1;chr1;chr1;chr1;chr1;chr1;chr1;chr1;chr1;chr1;chr1	181352628;181352628;181352628;181406467;181406467;181406467;181409629;181409629;181409629;181449970;181449970;181449970;181454595;181454595;181459225;181459225;181459225	181353506;181353506;181353506;181406535;181406535;181406535;181409676;181409676;181409733;181450082;181450082;181450082;181454738;181454738;181460641;181460641;181460641	+;+;+;+;+;+;+;+;+;+;+;+;+;+;+;+;+	2727	cornichon family AMPA receptor auxiliary protein 3	-1.43283	-0.518867	2.17612e-05	0.000715005	5.05291	5.53517	5.65074	4.96443	5.7377	5.89252	5.69412	5.1964	5.41916	2049	2063	3758	4312	3305	1127	1151	2163	2694
Angptl1	chr1;chr1;chr1;chr1;chr1	156839023;156844580;156857083;156858360;156860415	156839237;156845425;156857276;156858630;156861079	+;+;+;+;+	2191	angiopoietin-like 1	-3.2948	-1.72019	2.18243e-05	0.000715478	-2.2461	-1.27941	-1.53306	-2.17393	-1.47558	-0.679122	-0.814699	-3.7871	-3.11019	18	14	25	45	36	7	8	4	7
Btbd17	chr11;chr11;chr11	114790669;114793850;114795764	114792522;114794126;114795892	-;-;-	2260	BTB (POZ) domain containing 17	-1.72525	-0.786804	2.2377e-05	0.000730985	3.30743	3.64077	3.68773	2.95123	4.00307	3.87536	3.44918	2.79432	2.78931	551	529	1129	1065	697	336	285	409	435
Gipr	chr7;chr7;chr7;chr7;chr7;chr7;chr7;chr7;chr7;chr7;chr7;chr7;chr7;chr7	19157125;19157646;19159515;19159746;19159961;19160331;19160595;19162549;19162868;19163510;19164038;19164520;19164968;19166062	19157568;19157687;19159653;19159834;19160030;19160391;19160754;19162693;19162971;19163613;19164145;19164622;19165124;19166127	-;-;-;-;-;-;-;-;-;-;-;-;-;-	1792	gastric inhibitory polypeptide receptor	-1.59626	-0.674692	2.23969e-05	0.000730985	4.5165	5.16113	5.62606	4.77736	5.78527	5.5378	5.56689	4.85064	5.18667	1581	2028	3884	3372	3026	777	1011	1702	2293
Nim1k	chr13;chr13;chr13;chr13	119710094;119714108;119727580;119755695	119712795;119714376;119728523;119755882	-;-;-;-	4103	NIM1 serine/threonine protein kinase	-1.4965	-0.581597	2.26919e-05	0.000738969	2.93768	3.60365	3.55055	3.0107	3.11526	3.39822	3.44088	2.75139	2.76928	537	481	610	765	693	260	297	397	429
Mboat1	chr13;chr13;chr13;chr13;chr13;chr13;chr13;chr13;chr13;chr13;chr13;chr13;chr13	30136490;30194536;30195710;30202325;30219636;30222374;30224383;30226273;30231964;30235690;30237963;30241164;30245349	30136762;30194681;30195787;30202420;30219691;30222428;30224566;30226465;30232067;30235754;30238095;30241315;30246694	+;+;+;+;+;+;+;+;+;+;+;+;+	2881	membrane bound O-acyltransferase domain containing 1	-1.67708	-0.74595	2.30034e-05	0.000747458	0.0906623	1.04537	1.06954	0.0499549	1.42656	1.64059	1.70605	0.991133	0.992619	91	86	189	226	208	36	38	117	125
Fgfrl1	chr5;chr5;chr5;chr5;chr5;chr5;chr5;chr5;chr5;chr5;chr5;chr5;chr5	108694229;108694229;108694895;108694895;108703286;108704667;108704667;108704855;108704855;108705219;108705219;108705816;108705816	108694532;108694532;108695118;108695118;108703558;108704747;108704747;108705139;108705139;108705572;108705572;108706950;108706950	+;+;+;+;+;+;+;+;+;+;+;+;+	2656	fibroblast growth factor receptor-like 1	-1.4892	-0.574541	2.35688e-05	0.000764139	3.06498	3.77799	3.58022	3.11825	2.9712	3.07173	3.08649	2.35233	2.602	606	491	552	610	542	284	320	301	382
C1ql3	chr2;chr2	13001887;13010260	13004444;13010864	-;-	3163	C1q-like 3	2.10876	1.07639	2.41416e-05	0.000780988	2.96514	2.22226	1.63093	3.24334	1.68409	2.40824	2.86245	3.57534	3.2214	206	127	226	385	464	265	349	703	587
Gsdmd	chr15;chr15;chr15;chr15;chr15;chr15;chr15;chr15;chr15;chr15;chr15	75862339;75863405;75864244;75864949;75865423;75865760;75866087;75866296;75866546;75866790;75866997	75862481;75863628;75864436;75865117;75865525;75865810;75866176;75866471;75866690;75866863;75867404	+;+;+;+;+;+;+;+;+;+;+	1776	gasdermin D	-1.70101	-0.766391	2.4572e-05	0.000793164	1.14628	1.60262	1.82189	0.928351	1.63876	1.74508	1.44895	0.531427	0.992619	134	145	219	243	174	75	70	85	125
Plscr1	chr9;chr9;chr9;chr9;chr9;chr9;chr9;chr9;chr9	92250194;92258048;92259274;92263033;92264646;92266391;92266712;92269815;92271529	92250360;92258074;92259354;92263277;92264688;92266611;92266873;92269976;92272561	+;+;+;+;+;+;+;+;+	2141	phospholipid scramblase 1	-2.3234	-1.21624	2.51138e-05	0.000808873	-0.825722	0.346952	0.400053	-1.59907	-0.57359	0.266785	0.0972868	-0.783571	-1.25997	56	54	47	87	68	19	12	34	26
Tifa	chr3;chr3;chr3	127789913;127791473;127796569	127790171;127791529;127798389	+;+;+	2137	TRAF-interacting protein with forkhead-associated domain	-1.73435	-0.794392	2.53579e-05	0.00081495	0.473854	1.45563	1.27221	0.753718	1.69678	1.39068	1.79989	0.597561	0.992619	121	99	228	190	222	47	62	89	125
Ube2c	chr2;chr2;chr2;chr2;chr2;chr2	164769929;164770367;164771293;164771854;164772167;164772504	164770080;164770394;164771379;164772058;164772226;164772902	+;+;+;+;+;+	931	ubiquitin-conjugating enzyme E2C	-1.8289	-0.870973	2.54356e-05	0.000815661	5.16611	5.8754	5.78614	5.27044	6.05914	5.41694	5.19047	4.55647	4.47188	2594	2266	4696	3101	2331	1219	1423	1388	1397
Ttk	chr9;chr9;chr9;chr9;chr9;chr9;chr9;chr9;chr9;chr9;chr9;chr9;chr9;chr9;chr9;chr9;chr9;chr9;chr9;chr9;chr9;chr9;chr9;chr9;chr9;chr9;chr9;chr9;chr9;chr9;chr9;chr9;chr9;chr9;chr9;chr9;chr9;chr9;chr9;chr9;chr9;chr9;chr9;chr9;chr9;chr9;chr9;chr9;chr9;chr9;chr9;chr9;chr9;chr9;chr9;chr9;chr9;chr9;chr9;chr9;chr9;chr9;chr9;chr9	83834689;83834689;83834689;83835771;83835771;83835771;83839200;83839200;83839200;83839726;83839726;83839726;83843081;83843081;83843081;83843628;83843628;83843628;83843884;83843884;83843884;83844047;83844047;83844047;83845913;83845913;83845913;83847135;83847135;83847135;83850572;83850572;83850572;83853087;83853087;83853087;83854803;83854803;83854803;83857318;83857318;83857318;83862162;83862162;838…	83834759;83834759;83834759;83835924;83835924;83835924;83839413;83839413;83839413;83839832;83839832;83839832;83843224;83843224;83843224;83843742;83843742;83843742;83843956;83843956;83843956;83844141;83844141;83844141;83845997;83845997;83845997;83847252;83847252;83847252;83850708;83850708;83850708;83853175;83853175;83853175;83854929;83854929;83854929;83857410;83857410;83857410;83862319;83862319;838…	+;+;+;+;+;+;+;+;+;+;+;+;+;+;+;+;+;+;+;+;+;+;+;+;+;+;+;+;+;+;+;+;+;+;+;+;+;+;+;+;+;+;+;+;+;+;+;+;+;+;+;+;+;+;+;+;+;+;+;+;+;+;+;+	3117	Ttk protein kinase	-1.45086	-0.536906	2.56092e-05	0.000819438	3.49246	4.25577	4.13832	3.66026	4.09344	4.05588	4.07004	3.51886	3.68041	844	723	1202	1207	1072	382	466	676	807
Cacnb2	chr2;chr2;chr2;chr2;chr2;chr2;chr2;chr2;chr2;chr2;chr2;chr2;chr2;chr2;chr2;chr2;chr2;chr2;chr2;chr2;chr2;chr2;chr2;chr2;chr2;chr2;chr2;chr2;chr2;chr2;chr2;chr2;chr2;chr2;chr2;chr2;chr2;chr2;chr2;chr2;chr2;chr2;chr2;chr2;chr2;chr2;chr2;chr2;chr2;chr2;chr2;chr2;chr2	14604306;14614264;14824092;14873656;14873656;14874770;14874770;14874770;14874770;14958766;14958766;14958766;14958766;14960655;14960655;14960655;14960655;14963906;14963906;14963906;14963906;14967942;14967942;14967942;14967942;14971562;14971562;14971562;14971562;14972062;14972062;14972062;14972062;14975130;14975130;14975130;14975130;14981306;14981306;14981306;14981306;14982788;14982788;14982788;149…	14604558;14614356;14824306;14873945;14873945;14874889;14874889;14874889;14874889;14958888;14958888;14958888;14958888;14960791;14960791;14960791;14960791;14963982;14963982;14963982;14963982;14968075;14968075;14968075;14968075;14971642;14971642;14971642;14971642;14972120;14972120;14972120;14972120;14975239;14975239;14975239;14975239;14981457;14981457;14981457;14981457;14982883;14982883;14982883;149…	+;+;+;+;+;+;+;+;+;+;+;+;+;+;+;+;+;+;+;+;+;+;+;+;+;+;+;+;+;+;+;+;+;+;+;+;+;+;+;+;+;+;+;+;+;+;+;+;+;+;+;+;+	4450	calcium channel, voltage-dependent, beta 2 subunit	1.66874	0.738762	2.57432e-05	0.000821936	2.88113	2.26364	2.14939	2.80213	1.94571	2.1372	2.58963	3.18422	2.9432	212	182	271	319	384	250	257	536	484
Ankle1	chr8;chr8;chr8;chr8;chr8;chr8;chr8;chr8;chr8	71406012;71406187;71406679;71406862;71407213;71407871;71408665;71408922;71409227	71406097;71406339;71406784;71406973;71407749;71408042;71408824;71409051;71409904	+;+;+;+;+;+;+;+;+	2134	ankyrin repeat and LEM domain containing 1	-1.61064	-0.687637	2.60852e-05	0.00083105	2.02461	2.97812	3.20305	2.54489	2.77569	2.70803	2.76276	2.00781	2.25849	348	378	482	474	433	138	215	237	301
Gpsm2	chr3;chr3;chr3;chr3;chr3;chr3;chr3;chr3;chr3;chr3;chr3;chr3;chr3;chr3;chr3	108678638;108682006;108682672;108686820;108689766;108696949;108697528;108698918;108700664;108700887;108701745;108702399;108702865;108711277;108722041	108679803;108682223;108682825;108686999;108689836;108697078;108697636;108699073;108700779;108701010;108701887;108702534;108703086;108711580;108722299	-;-;-;-;-;-;-;-;-;-;-;-;-;-;-	3488	G-protein signalling modulator 2 (AGS3-like, C. elegans)	-1.46771	-0.553563	2.73924e-05	0.000870805	4.92309	5.49953	5.48337	5.09266	5.64209	5.36918	5.29144	4.86246	4.79437	1999	1837	3517	3000	2500	1030	1258	1716	1747
Sall4	chr2;chr2;chr2;chr2;chr2;chr2;chr2;chr2;chr2;chr2;chr2	168748332;168748332;168748332;168752454;168752454;168752454;168754434;168755766;168766912;168766912;168766912	168750460;168750460;168750460;168752740;168752740;168752740;168756800;168756800;168767201;168767201;168767201	-;-;-;-;-;-;-;-;-;-;-	5073	sal-like 4 (Drosophila)	-2.31641	-1.21189	2.79189e-05	0.000885627	-1.07143	0.446136	0.3458	-0.0681354	0.621071	0.146256	-0.0587208	-1.40533	-1.05566	60	52	108	80	61	16	35	22	30
Htr1f	chr16;chr16;chr16	64924729;65074122;65105625	64926969;65074229;65105784	-;-;-	2509	5-hydroxytryptamine (serotonin) receptor 1F	-3.04519	-1.60653	2.80918e-05	0.00088919	-2.71888	-1.36092	-1.1748	-3.53948	-1.79286	-0.7113	-0.628509	-2.2651	-2.61306	17	18	20	44	41	5	3	12	10
Sptbn4	chr7;chr7;chr7;chr7;chr7;chr7;chr7;chr7;chr7;chr7;chr7;chr7;chr7;chr7;chr7;chr7;chr7;chr7;chr7;chr7;chr7;chr7;chr7;chr7;chr7;chr7;chr7;chr7;chr7;chr7;chr7;chr7;chr7;chr7;chr7;chr7;chr7;chr7;chr7;chr7;chr7;chr7;chr7;chr7;chr7;chr7;chr7;chr7;chr7;chr7;chr7;chr7;chr7;chr7;chr7;chr7;chr7;chr7;chr7;chr7;chr7;chr7;chr7;chr7;chr7;chr7;chr7;chr7;chr7;chr7;chr7;chr7;chr7;chr7;chr7;chr7;chr7;chr7;chr7;chr7…	27356383;27356383;27356383;27356383;27359743;27359743;27359743;27359743;27359935;27359935;27359935;27359935;27361567;27361567;27361567;27361567;27362396;27362396;27362396;27362396;27364071;27364071;27364071;27364071;27365564;27365564;27365564;27365564;27366408;27366408;27366408;27366408;27366600;27366600;27366600;27366600;27367600;27367600;27367600;27367600;27369189;27369189;27369189;27369189;273…	27357450;27357450;27357450;27357450;27359785;27359785;27359785;27359785;27360108;27360108;27360108;27360108;27361859;27361859;27361859;27361859;27362468;27362468;27362468;27362468;27364690;27364690;27364690;27364690;27365760;27365760;27365760;27365760;27366492;27366492;27366492;27366492;27366738;27366738;27366738;27366738;27367844;27367844;27367844;27367844;27369569;27369569;27369569;27369569;273…	-;-;-;-;-;-;-;-;-;-;-;-;-;-;-;-;-;-;-;-;-;-;-;-;-;-;-;-;-;-;-;-;-;-;-;-;-;-;-;-;-;-;-;-;-;-;-;-;-;-;-;-;-;-;-;-;-;-;-;-;-;-;-;-;-;-;-;-;-;-;-;-;-;-;-;-;-;-;-;-;-;-;-;-;-;-;-;-;-;-;-;-	9085	spectrin beta, non-erythrocytic 4	1.64135	0.714887	2.90974e-05	0.00091904	6.3154	5.80474	5.8648	6.33624	5.06047	5.53694	5.77846	6.25959	6.50357	2470	2393	2350	3370	3504	2704	2979	4520	5713
Adra2b	chr2	127363286	127367221	+	3936	adrenergic receptor, alpha 2b	3.47195	1.79574	2.91979e-05	0.000920234	-0.752314	-1.85627	-4.22862	-1.85805	-1.36593	-2.34008	-2.3763	-0.319636	0.38615	12	2	27	14	12	20	10	47	82
Cenpm	chr15;chr15;chr15;chr15;chr15;chr15;chr15;chr15;chr15;chr15;chr15;chr15;chr15;chr15;chr15;chr15	82233776;82233776;82233776;82239293;82239293;82239879;82239879;82239879;82241327;82241327;82241327;82244133;82244133;82244133;82244623;82244623	82234509;82234509;82234509;82239384;82239384;82239958;82239958;82239958;82241419;82241419;82241419;82244212;82244212;82244336;82244747;82244747	-;-;-;-;-;-;-;-;-;-;-;-;-;-;-;-	1328	centromere protein M	-1.58658	-0.665921	2.97307e-05	0.000933022	2.53764	3.135	3.22576	2.7273	3.25484	3.10676	2.80541	2.2116	2.39107	388	384	672	625	446	197	244	273	330
Nfia	chr4;chr4;chr4;chr4;chr4;chr4;chr4;chr4;chr4;chr4;chr4;chr4;chr4;chr4;chr4;chr4;chr4;chr4;chr4;chr4;chr4;chr4;chr4;chr4;chr4;chr4;chr4;chr4;chr4;chr4;chr4;chr4	97581943;97777626;97777626;97783082;97783082;97783082;97956374;97956374;97956374;98000392;98000392;98000392;98014213;98014213;98014213;98020827;98020827;98020827;98041551;98041551;98063013;98063013;98063013;98065281;98065281;98065281;98081725;98081725;98081725;98111218;98111218;98111218	97582072;97777994;97777994;97783613;97783613;97783613;97956439;97956439;97956439;98000466;98000466;98000466;98014330;98014330;98014330;98020954;98020954;98020954;98041679;98041679;98063191;98063191;98063191;98065446;98065446;98065446;98081816;98081816;98081816;98118876;98118876;98118876	+;+;+;+;+;+;+;+;+;+;+;+;+;+;+;+;+;+;+;+;+;+;+;+;+;+;+;+;+;+;+;+	9643	nuclear factor I/A	-1.4381	-0.524159	2.96761e-05	0.000933022	7.53286	7.88267	7.85048	7.49754	8.02526	8.07958	8.27577	7.50127	7.42131	10429	9478	18349	19637	19786	6288	6663	10689	10793
Oxtr	chr6;chr6	112473684;112488879	112477321;112489808	-;-	4568	oxytocin receptor	1.89479	0.922035	3.06017e-05	0.000958308	2.00357	1.50247	1.35694	2.0451	0.772638	1.59527	1.46541	2.61833	2.35569	125	105	120	219	176	136	152	362	322
Ercc6l	chrX;chrX	102142820;102156908	102146833;102157091	-;-	4198	excision repair cross-complementing rodent repair deficiency complementation group 6 like	-1.47361	-0.559351	3.08012e-05	0.000962505	2.93768	3.67695	3.56249	3.00583	3.04503	3.24104	3.15151	2.58612	2.73183	565	485	581	686	567	260	296	354	418
Peli2	chr14;chr14;chr14;chr14;chr14;chr14	48120869;48168197;48240210;48250510;48252577;48256016	48121233;48168326;48240311;48250704;48252765;48260883	+;+;+;+;+;+	5849	pellino 2	-1.5404	-0.623307	3.17603e-05	0.000990367	5.07577	5.67528	5.7559	5.17186	5.17092	5.59196	5.71233	4.97714	4.7328	2258	2219	2537	3501	3347	1145	1329	1858	1674
Gnaz	chr10;chr10;chr10;chr10	74967231;74978791;74990934;75014868	74967382;74978856;74992140;75015877	+;+;+;+	2435	guanine nucleotide binding protein, alpha z subunit	1.46764	0.553495	3.31566e-05	0.00103172	5.52837	5.17746	4.91527	5.42961	4.53188	4.80221	4.76618	5.38317	5.33991	1599	1239	1629	2025	1737	1567	1589	2462	2550
Rasa4	chr5;chr5;chr5;chr5;chr5;chr5;chr5;chr5;chr5;chr5;chr5;chr5;chr5;chr5;chr5;chr5;chr5;chr5;chr5;chr5;chr5;chr5;chr5;chr5;chr5;chr5;chr5;chr5;chr5;chr5;chr5;chr5;chr5;chr5;chr5;chr5;chr5;chr5;chr5;chr5;chr5	136083916;136083916;136089353;136089353;136091194;136091194;136091748;136091748;136093138;136093138;136095527;136095527;136096661;136096661;136098688;136098688;136100902;136100902;136101244;136101244;136101625;136101625;136101945;136101945;136102235;136102235;136102528;136103280;136103280;136103837;136103837;136104516;136104516;136105604;136105604;136107071;136107071;136111252;136111252;136111431…	136084177;136084177;136089409;136089409;136091307;136091307;136091809;136091809;136093267;136093267;136095608;136095608;136096792;136096792;136098779;136098779;136101019;136101019;136101394;136101394;136101689;136101689;136102057;136102057;136102427;136102427;136102665;136103424;136103424;136104006;136104006;136104653;136104653;136105739;136105739;136107191;136107191;136111316;136111316;136111861…	+;+;+;+;+;+;+;+;+;+;+;+;+;+;+;+;+;+;+;+;+;+;+;+;+;+;+;+;+;+;+;+;+;+;+;+;+;+;+;+;+	2915	RAS p21 protein activator 4	1.55354	0.635555	3.35866e-05	0.00104289	2.47788	1.876	1.79177	2.48324	1.56453	1.95954	1.9768	2.42243	2.52049	162	142	208	282	251	189	206	316	361
Dlx2	chr2;chr2;chr2	71543408;71545384;71545984	71544924;71545568;71546754	-;-;-	2473	distal-less homeobox 2	1.49591	0.581025	3.43531e-05	0.00106444	5.96983	5.44212	5.46201	5.61825	5.13348	5.06876	4.96594	5.80139	5.84854	1921	1810	2472	2436	1995	2128	1811	3290	3628
Ier5l	chr2	30472641	30474199	-	1559	immediate early response 5-like	-1.90848	-0.932423	3.48272e-05	0.00107686	4.06965	4.56803	4.58873	3.93298	5.0617	4.54732	4.16758	3.36122	3.44825	1048	988	2352	1697	1147	570	563	606	687
H19	chr7;chr7;chr7;chr7;chr7;chr7;chr7;chr7;chr7;chr7	142575530;142575530;142576203;142576203;142576409;142576409;142576613;142576613;142576829;142576829	142576114;142576114;142576330;142576330;142576530;142576530;142576743;142576747;142578146;142578146	-;-;-;-;-;-;-;-;-;-	2288	H19, imprinted maternally expressed transcript	2.01596	1.01147	3.52059e-05	0.00108628	6.23927	5.7025	5.54637	6.0741	5.36879	5.3464	4.9967	7.05022	6.07919	2301	1919	2910	2953	2038	2565	2484	7819	4257
Mt3	chr8;chr8;chr8	94152607;94153025;94153901	94152830;94153090;94154148	+;+;+	538	metallothionein 3	-2.63049	-1.39533	3.53141e-05	0.00108733	3.70936	4.94711	4.75407	3.48265	6.55582	5.30577	4.82795	4.0647	4.39991	1363	1108	6626	2871	1813	444	412	987	1329
Ttyh1	chr7;chr7;chr7;chr7;chr7;chr7;chr7;chr7;chr7;chr7;chr7;chr7;chr7;chr7;chr7;chr7;chr7;chr7;chr7;chr7;chr7;chr7;chr7;chr7;chr7;chr7;chr7;chr7;chr7;chr7;chr7;chr7;chr7;chr7;chr7;chr7;chr7;chr7;chr7;chr7;chr7;chr7;chr7;chr7;chr7;chr7;chr7;chr7;chr7;chr7;chr7;chr7;chr7;chr7;chr7	4119530;4119530;4119530;4119530;4122477;4122477;4122477;4122477;4124620;4124620;4124620;4124620;4125523;4125523;4125523;4125523;4128170;4128170;4128170;4128170;4129301;4129301;4129301;4129301;4129658;4129658;4129658;4129658;4130581;4130581;4130581;4130581;4130797;4130797;4130797;4130797;4131291;4131291;4131291;4131291;4133075;4133075;4133075;4133075;4133357;4133357;4133357;4133663;4133663;4133663…	4119780;4119780;4119780;4119780;4122655;4122655;4122612;4122655;4124731;4124731;4124731;4124731;4125743;4125743;4125743;4125743;4128265;4128265;4128265;4128265;4129373;4129373;4129373;4129373;4129733;4129733;4129733;4129733;4130636;4130636;4130636;4130636;4130889;4130889;4130889;4130889;4131383;4131383;4131383;4131383;4133217;4133217;4133217;4133217;4133402;4133402;4133402;4133738;4133738;4133738…	+;+;+;+;+;+;+;+;+;+;+;+;+;+;+;+;+;+;+;+;+;+;+;+;+;+;+;+;+;+;+;+;+;+;+;+;+;+;+;+;+;+;+;+;+;+;+;+;+;+;+;+;+;+;+	3057	tweety family member 1	-1.37826	-0.462845	3.53965e-05	0.00108759	6.37651	6.80789	6.86203	6.58189	6.5671	6.55051	6.51266	6.01497	5.96132	4951	4777	6678	6804	5829	2821	3532	3815	3923
Slc35e4	chr11;chr11	3907022;3912569	3907984;3914664	-;-	3059	solute carrier family 35, member E4	1.48415	0.569634	3.65517e-05	0.00111286	4.32204	3.80393	3.52331	4.24711	4.05329	3.81451	3.7097	4.43851	4.36141	617	472	1169	1021	835	679	700	1279	1294
Neurl1a	chr19;chr19;chr19;chr19;chr19;chr19;chr19;chr19;chr19;chr19;chr19;chr19	47178820;47228843;47239802;47239802;47240350;47240350;47253119;47253119;47256712;47256712;47257417;47257417	47179551;47229096;47240043;47240043;47240671;47240671;47253808;47253808;47256858;47256858;47259441;47259441	+;+;+;+;+;+;+;+;+;+;+;+	4412	neuralized E3 ubiquitin protein ligase 1A	1.52237	0.606319	3.64749e-05	0.00111286	4.68784	4.2124	3.88846	4.63187	4.1196	4.0831	4.33592	4.97248	4.59265	819	608	1224	1230	1289	875	914	1852	1519
Disp2	chr2;chr2;chr2;chr2;chr2;chr2;chr2;chr2	118779719;118786046;118786700;118786871;118787272;118787559;118788017;118789599	118779944;118786375;118786729;118786994;118787387;118787686;118788114;118795175	+;+;+;+;+;+;+;+	6629	dispatched homolog 2 (Drosophila)	1.52805	0.61169	3.63885e-05	0.00111286	7.6704	7.15574	7.04554	7.70021	6.27024	6.68194	6.90089	7.39138	7.1499	6301	5425	5436	7453	7629	6917	7668	9905	8942
Col15a1	chr4;chr4;chr4;chr4;chr4;chr4;chr4;chr4;chr4;chr4;chr4;chr4;chr4;chr4;chr4;chr4;chr4;chr4;chr4;chr4;chr4;chr4;chr4;chr4;chr4;chr4;chr4;chr4;chr4;chr4;chr4;chr4;chr4;chr4;chr4;chr4;chr4;chr4;chr4;chr4	47208012;47208446;47245351;47247476;47249156;47253990;47257160;47258670;47259852;47262271;47262940;47269063;47270252;47270912;47279404;47279814;47280149;47280852;47280987;47282623;47284477;47287030;47289334;47289509;47292320;47292470;47293180;47293366;47296078;47298675;47299228;47299714;47300470;47303871;47306713;47306964;47307748;47310420;47310774;47312077	47208362;47208534;47245898;47247550;47249236;47254134;47257269;47258804;47259980;47262537;47263068;47269155;47270377;47270974;47279439;47279954;47280214;47280887;47281070;47282688;47284512;47287092;47289402;47289544;47292373;47292529;47293248;47293407;47296123;47298755;47299277;47299806;47300614;47303935;47306841;47307023;47307807;47310605;47310889;47313165	+;+;+;+;+;+;+;+;+;+;+;+;+;+;+;+;+;+;+;+;+;+;+;+;+;+;+;+;+;+;+;+;+;+;+;+;+;+;+;+	5319	collagen, type XV, alpha 1	-2.00285	-1.00205	3.65978e-05	0.00111286	1.40881	2.47804	3.25917	1.75173	2.93951	3.08818	3.31257	2.63811	2.04745	246	393	540	617	634	90	124	367	260
Cenpn	chr8;chr8;chr8;chr8;chr8;chr8;chr8;chr8;chr8;chr8;chr8;chr8	116921740;116922328;116926082;116928536;116931078;116931594;116933287;116934695;116936194;116937162;116940444;116940835	116921783;116922441;116926262;116928581;116931137;116931670;116933463;116934796;116936251;116937274;116940570;116941503	+;+;+;+;+;+;+;+;+;+;+;+	1768	centromere protein N	-1.45165	-0.537696	3.63707e-05	0.00111286	3.11488	3.61436	3.58608	3.2099	3.46976	3.40761	3.3879	2.72574	2.87613	541	493	780	770	668	294	341	390	462
Gdf10	chr14;chr14;chr14	33923587;33931845;33934322	33924202;33932776;33935282	+;+;+	2509	growth differentiation factor 10	2.30401	1.20415	3.75079e-05	0.00113818	3.5334	3.48329	2.0763	4.44151	2.53893	2.68659	2.44772	3.9523	3.7192	494	173	409	467	348	393	801	913	829
Tk1	chr11;chr11;chr11;chr11;chr11;chr11;chr11;chr11;chr11;chr11;chr11;chr11;chr11	117815519;117815519;117816447;117816447;117817102;117817102;117822097;117822097;117824671;117824671;117825601;117825714;117825714	117816139;117816139;117816566;117816566;117817191;117817191;117822190;117822190;117824781;117824781;117825632;117826014;117826014	-;-;-;-;-;-;-;-;-;-;-;-;-	1369	thymidine kinase 1	-1.64148	-0.714998	3.75857e-05	0.00113819	3.34555	3.91198	4.10195	3.52064	4.39157	4.02203	3.85888	3.08685	3.44615	665	705	1478	1179	926	345	423	501	686
Rrm2	chr12;chr12;chr12;chr12;chr12;chr12;chr12;chr12;chr12;chr12	24708254;24708560;24708939;24709325;24710357;24711447;24711669;24712661;24712861;24713080	24708445;24708634;24709085;24709441;24710490;24711541;24711802;24712765;24712974;24714146	+;+;+;+;+;+;+;+;+;+	2180	ribonucleotide reductase M2	-1.3983	-0.483673	3.79176e-05	0.00114352	5.80786	6.31577	6.33496	5.80199	5.98249	6.33676	6.14224	5.73085	5.68448	3520	3315	4453	5867	4509	1902	2057	3133	3238
Myc	chr15;chr15;chr15;chr15;chr15;chr15;chr15;chr15;chr15;chr15;chr15;chr15	61985341;61985341;61985341;61985341;61987507;61987507;61987510;61987510;61989346;61989346;61989346;61989346	61985951;61985951;61985951;61985951;61988278;61988278;61988278;61988278;61990361;61990361;61990361;61990361	+;+;+;+;+;+;+;+;+;+;+;+	2399	myelocytomatosis oncogene	1.42764	0.51363	3.78961e-05	0.00114352	5.35027	4.91501	4.84489	5.27853	4.51943	4.53452	4.55555	5.252	4.96399	1333	1180	1615	1682	1501	1385	1431	2248	1965
Hgf	chr5;chr5;chr5;chr5;chr5;chr5;chr5;chr5;chr5;chr5;chr5;chr5;chr5;chr5;chr5;chr5;chr5;chr5;chr5;chr5;chr5;chr5;chr5;chr5;chr5;chr5;chr5;chr5;chr5;chr5;chr5;chr5;chr5;chr5;chr5;chr5;chr5;chr5;chr5;chr5;chr5;chr5;chr5;chr5;chr5;chr5;chr5;chr5;chr5;chr5;chr5;chr5;chr5;chr5;chr5;chr5;chr5;chr5;chr5;chr5;chr5;chr5;chr5;chr5;chr5;chr5;chr5;chr5;chr5;chr5;chr5;chr5;chr5;chr5;chr5;chr5;chr5;chr5;chr5;chr5…	16553495;16553495;16553495;16553495;16553873;16553873;16553884;16553901;16553901;16560959;16560959;16560959;16560959;16560959;16564787;16564787;16564787;16564787;16564787;16566747;16566747;16566747;16566747;16566747;16572492;16572492;16572492;16572492;16572507;16576909;16576909;16576909;16576909;16578443;16578443;16578443;16578443;16593844;16593844;16593844;16593844;16598135;16598135;16598135;165…	16553644;16553644;16553644;16553644;16554018;16554018;16554018;16554018;16554018;16561124;16561124;16561124;16561124;16561124;16564899;16564899;16564899;16564899;16564899;16566861;16566861;16566861;16566861;16566861;16572634;16572634;16572634;16573434;16572634;16577029;16577029;16577029;16577029;16578561;16578561;16578561;16578561;16594018;16594018;16594018;16594018;16598262;16598262;16598262;165…	+;+;+;+;+;+;+;+;+;+;+;+;+;+;+;+;+;+;+;+;+;+;+;+;+;+;+;+;+;+;+;+;+;+;+;+;+;+;+;+;+;+;+;+;+;+;+;+;+;+;+;+;+;+;+;+;+;+;+;+;+;+;+;+;+;+;+;+;+;+;+;+;+;+;+;+;+;+;+;+;+	3638	hepatocyte growth factor	-3.18722	-1.6723	3.84597e-05	0.00115749	-1.48178	0.372394	0.3458	-2.83399	-0.76917	0.655413	0.467833	-0.962608	-0.963421	57	52	41	114	88	12	5	30	32
Arhgef39	chr4;chr4;chr4;chr4;chr4;chr4;chr4;chr4;chr4	43496144;43496821;43497087;43497582;43497959;43498586;43498896;43499243;43499470	43496720;43496909;43497316;43497710;43498029;43498704;43499016;43499337;43499660	-;-;-;-;-;-;-;-;-	1622	Rho guanine nucleotide exchange factor (GEF) 39	-1.54596	-0.628502	3.96315e-05	0.00119032	2.65697	3.26294	3.44483	2.99115	2.9842	2.99154	2.88098	2.07898	2.3779	424	447	557	577	470	214	293	249	327
Fgfr2	chr7;chr7;chr7;chr7;chr7;chr7;chr7;chr7;chr7;chr7;chr7;chr7;chr7;chr7;chr7;chr7;chr7;chr7;chr7;chr7;chr7;chr7;chr7;chr7;chr7;chr7;chr7;chr7;chr7;chr7;chr7;chr7;chr7;chr7	130162451;130162451;130167703;130167703;130169739;130169739;130171612;130171612;130172817;130172817;130177675;130177675;130180365;130180365;130182641;130182641;130185229;130185229;130196172;130196172;130198419;130199758;130200983;130200983;130218998;130218998;130228623;130228623;130241200;130242378;130261749;130261749;130265794;130265794	130164123;130164123;130167808;130167808;130169876;130169876;130171682;130171682;130172939;130172939;130177865;130177865;130180475;130180475;130182762;130182762;130185380;130185380;130196374;130196374;130198563;130199905;130201173;130201173;130219121;130219121;130228792;130228792;130241277;130242644;130262066;130262066;130266808;130266808	-;-;-;-;-;-;-;-;-;-;-;-;-;-;-;-;-;-;-;-;-;-;-;-;-;-;-;-;-;-;-;-;-;-	5346	fibroblast growth factor receptor 2	-1.37254	-0.456853	4.04269e-05	0.00121173	5.81618	6.34297	6.31921	5.82771	5.79785	5.96749	6.03329	5.57029	5.47328	3587	3279	3918	4542	4181	1913	2094	2803	2797
Stat4	chr1;chr1;chr1;chr1;chr1;chr1;chr1;chr1;chr1;chr1;chr1;chr1;chr1;chr1;chr1;chr1;chr1;chr1;chr1;chr1;chr1;chr1;chr1;chr1;chr1;chr1;chr1;chr1;chr1;chr1;chr1;chr1;chr1;chr1;chr1;chr1;chr1;chr1;chr1;chr1;chr1;chr1;chr1;chr1;chr1;chr1;chr1;chr1;chr1	51987148;51996262;52008240;52011783;52011783;52013790;52013790;52065315;52065315;52068746;52068746;52071861;52071861;52074677;52074677;52076533;52076533;52078494;52078494;52079741;52079741;52082518;52082518;52082862;52082862;52082978;52082978;52084079;52084079;52096785;52096785;52098387;52098387;52100324;52100324;52101852;52101852;52102117;52102117;52102481;52102481;52102848;52102848;52105206;521…	51987220;51996349;52008728;52011911;52011911;52013934;52013934;52065413;52065413;52068838;52068838;52071939;52071939;52074762;52074762;52076684;52076684;52078652;52078652;52079833;52079833;52082577;52082577;52082879;52082879;52083071;52083071;52084123;52084123;52096868;52096868;52098485;52098485;52100459;52100459;52101901;52101901;52102211;52102211;52102617;52102617;52103039;52103039;52105272;521…	+;+;+;+;+;+;+;+;+;+;+;+;+;+;+;+;+;+;+;+;+;+;+;+;+;+;+;+;+;+;+;+;+;+;+;+;+;+;+;+;+;+;+;+;+;+;+;+;+	3151	signal transducer and activator of transcription 4	-2.45324	-1.29469	4.06908e-05	0.00121716	-1.74108	-0.456461	-0.396879	-1.85805	-1.26403	-0.219721	-0.373042	-2.04731	-1.56428	32	31	29	62	49	10	10	14	21
Racgap1	chr15;chr15;chr15;chr15;chr15;chr15;chr15;chr15;chr15;chr15;chr15;chr15;chr15;chr15;chr15;chr15;chr15;chr15;chr15;chr15;chr15;chr15;chr15;chr15;chr15;chr15;chr15;chr15;chr15;chr15;chr15;chr15;chr15;chr15;chr15;chr15;chr15;chr15;chr15;chr15;chr15;chr15;chr15;chr15;chr15;chr15;chr15;chr15;chr15;chr15;chr15;chr15	99620496;99620496;99620496;99622219;99622219;99622219;99623569;99623569;99623569;99623927;99623927;99623927;99624238;99624238;99624238;99626183;99626183;99626183;99626462;99626462;99626462;99628634;99628634;99628634;99631109;99631109;99631109;99632080;99632080;99632080;99632715;99632715;99632715;99634242;99634242;99634242;99636132;99636132;99636132;99637638;99637638;99637638;99639614;99639614;996…	99621464;99621464;99621464;99622324;99622324;99622324;99623692;99623692;99623692;99624059;99624059;99624059;99624343;99624343;99624343;99626381;99626381;99626381;99626557;99626557;99626557;99628798;99628798;99628798;99631239;99631239;99631239;99632197;99632197;99632197;99632795;99632795;99632795;99634295;99634295;99634295;99636201;99636201;99636201;99637774;99637774;99637774;99639819;99639819;996…	-;-;-;-;-;-;-;-;-;-;-;-;-;-;-;-;-;-;-;-;-;-;-;-;-;-;-;-;-;-;-;-;-;-;-;-;-;-;-;-;-;-;-;-;-;-;-;-;-;-;-;-	3065	Rac GTPase-activating protein 1	-1.37369	-0.458062	4.16951e-05	0.00124467	6.27592	6.79383	6.82564	6.37541	6.3862	6.67554	6.56204	6.10049	6.11731	4903	4658	5891	7420	6032	2631	3061	4048	4371
Grm5	chr7;chr7;chr7;chr7;chr7;chr7;chr7;chr7;chr7;chr7;chr7;chr7;chr7;chr7;chr7;chr7;chr7;chr7;chr7;chr7;chr7	87584168;87584168;87596116;87596116;87602346;87602346;87803815;87803815;87975135;87975135;88026424;88026424;88036068;88036068;88039983;88039983;88074191;88074191;88116193;88129981;88129981	87584540;87584540;87596262;87596262;87603201;87603201;87804064;87804064;87975370;87975370;88026670;88026670;88036236;88036236;88040109;88040109;88075130;88075130;88116288;88135063;88135063	+;+;+;+;+;+;+;+;+;+;+;+;+;+;+;+;+;+;+;+;+	8524	glutamate receptor, metabotropic 5	1.80303	0.850427	4.18269e-05	0.00124607	6.80057	6.19797	5.85209	6.66752	5.7423	6.25402	6.76267	7.41893	7.14067	3244	2372	3770	5540	6932	3785	3748	10096	8885
Klhl25	chr7;chr7;chr7;chr7;chr7;chr7;chr7;chr7	75848338;75848338;75848338;75865337;75865337;75865337;75872698;75872698	75848473;75848484;75848484;75867141;75867141;75867491;75874130;75874130	+;+;+;+;+;+;+;+	3735	kelch-like 25	-1.39843	-0.483811	4.26653e-05	0.00126847	5.9383	6.26827	6.24519	5.94477	6.1395	6.2026	6.03363	5.4915	5.51296	3406	3115	4965	5346	4182	2082	2271	2654	2875
Fkbp14	chr6;chr6;chr6;chr6	54577605;54585803;54589273;54592847	54579686;54585930;54589424;54593128	-;-;-;-	2644	FK506 binding protein 14	-1.61469	-0.691254	4.33541e-05	0.00128635	1.74932	2.50129	2.39624	1.90586	2.58745	2.43789	2.49659	2.01992	1.45218	250	216	423	393	360	114	138	239	172
Neurog2	chr3;chr3	127633145;127633728	127633457;127635631	+;+	2217	neurogenin 2	-1.67558	-0.74466	4.35694e-05	0.00129013	6.90211	7.38962	7.25989	7.11921	6.91122	7.05583	6.87031	5.76723	5.89702	7410	6294	8477	9658	7469	4061	5126	3213	3752
Galnt14	chr17;chr17;chr17;chr17;chr17;chr17;chr17;chr17;chr17;chr17;chr17;chr17;chr17;chr17;chr17	73493751;73495602;73504851;73505442;73509526;73512036;73522618;73525292;73526236;73535239;73535522;73536846;73545025;73574804;73709931	73494331;73495721;73504989;73505525;73509618;73512162;73522721;73525376;73526323;73535360;73535587;73536913;73545123;73574973;73710451	-;-;-;-;-;-;-;-;-;-;-;-;-;-;-	2467	UDP-N-acetyl-alpha-D-galactosamine:polypeptide N-acetylgalactosaminyltransferase 14	1.59675	0.675142	4.41169e-05	0.00130371	3.99167	3.25612	3.11659	3.89928	3.80482	3.19404	3.39865	3.96957	4.21365	422	356	984	664	673	540	550	924	1168
Troap	chr15;chr15;chr15;chr15;chr15;chr15;chr15;chr15;chr15;chr15;chr15;chr15;chr15;chr15;chr15;chr15;chr15;chr15;chr15;chr15;chr15;chr15;chr15;chr15;chr15;chr15;chr15;chr15	99074973;99074973;99075350;99075350;99075608;99075608;99077288;99077288;99077529;99077529;99077832;99077832;99078247;99078247;99078784;99078784;99080866;99080866;99081191;99081191;99081835;99081835;99082126;99082126;99082909;99082909;99083228;99083228	99075092;99075067;99075498;99075498;99075797;99075797;99077445;99077445;99077666;99077666;99077911;99077911;99078323;99078323;99078902;99078902;99080949;99080949;99081250;99081250;99081969;99081969;99082705;99082705;99083102;99083102;99083409;99083409	+;+;+;+;+;+;+;+;+;+;+;+;+;+;+;+;+;+;+;+;+;+;+;+;+;+;+;+	2266	trophinin associated protein	-1.56492	-0.646086	4.43895e-05	0.00130913	3.19594	3.89452	4.00682	3.52064	2.88232	3.36388	3.17672	2.42243	2.48818	657	660	519	747	577	311	423	316	353
Glb1l2	chr9;chr9;chr9;chr9;chr9;chr9;chr9;chr9;chr9;chr9;chr9;chr9;chr9;chr9;chr9;chr9;chr9;chr9;chr9;chr9	26763044;26765102;26765580;26765985;26767077;26767395;26767720;26768419;26769036;26769740;26771028;26773973;26778019;26780674;26791782;26794083;26794786;26796406;26797045;26806298	26764823;26765218;26765691;26766072;26767155;26767466;26767860;26768525;26769116;26769877;26771112;26774043;26778100;26780766;26791890;26794178;26794854;26796603;26797092;26806417	-;-;-;-;-;-;-;-;-;-;-;-;-;-;-;-;-;-;-;-	3686	galactosidase, beta 1-like 2	-1.729	-0.789939	4.45643e-05	0.00131166	0.168334	0.667827	1.01843	0.123632	1.15025	1.5754	1.53724	0.645245	0.535885	70	83	156	216	185	38	40	92	91
Asns	chr6;chr6;chr6;chr6;chr6;chr6;chr6;chr6;chr6;chr6;chr6;chr6	7675171;7675993;7676235;7677231;7677940;7680085;7681250;7681934;7682271;7685169;7689252;7693109	7675524;7676148;7676316;7677331;7678046;7680211;7681377;7682035;7682456;7685406;7689523;7693182	-;-;-;-;-;-;-;-;-;-;-;-	1927	asparagine synthetase	1.4802	0.565789	4.61668e-05	0.0013561	5.47969	4.98883	4.88467	5.54723	5.66245	5.34248	5.13496	6.0032	5.90278	1403	1213	3567	2945	2243	1515	1724	3784	3767
Myo6	chr9;chr9;chr9;chr9;chr9;chr9;chr9;chr9;chr9;chr9;chr9;chr9;chr9;chr9;chr9;chr9;chr9;chr9;chr9;chr9;chr9;chr9;chr9;chr9;chr9;chr9;chr9;chr9;chr9;chr9;chr9;chr9;chr9	80165034;80217616;80221018;80226192;80228858;80242165;80245135;80245640;80246395;80251767;80254880;80258413;80260779;80262274;80264192;80266126;80269627;80269994;80273923;80276308;80281461;80281683;80283455;80285731;80286282;80288008;80289866;80292357;80299146;80300535;80303273;80306960;80307672	80165229;80217757;80221087;80226265;80228987;80242270;80245190;80245737;80246559;80251847;80255060;80258557;80260936;80262365;80264264;80266253;80269722;80270167;80273961;80276401;80281591;80281760;80283584;80285821;80286432;80288216;80289944;80292517;80299249;80300666;80303299;80307178;80311729	+;+;+;+;+;+;+;+;+;+;+;+;+;+;+;+;+;+;+;+;+;+;+;+;+;+;+;+;+;+;+;+;+	7868	myosin VI	-1.42224	-0.508161	4.63745e-05	0.00135949	4.38033	5.07852	5.02831	4.55072	4.97448	5.09575	5.05088	4.67799	4.50858	1493	1340	2214	2482	2116	707	864	1510	1433
Ggact	chr14;chr14;chr14	122890860;122900476;122913101	122891816;122900532;122913165	-;-;-	1079	gamma-glutamylamine cyclotransferase	-2.19429	-1.13375	4.68102e-05	0.00136953	-1.36774	0.346952	-0.396879	-1.2812	0.673383	0.109885	-0.0353743	-0.74208	-0.680364	56	31	112	78	62	13	15	35	39
Mctp2	chr7;chr7;chr7;chr7;chr7;chr7;chr7;chr7;chr7;chr7;chr7;chr7;chr7;chr7;chr7;chr7;chr7;chr7;chr7;chr7;chr7;chr7;chr7	72077830;72083087;72090171;72103144;72121698;72127138;72161140;72163198;72164610;72183805;72185763;72200346;72202289;72211595;72213944;72224021;72227980;72228472;72229328;72245461;72247108;72259099;72306471	72080857;72083184;72090280;72103253;72121739;72127260;72161259;72163272;72164711;72183907;72185865;72200439;72202475;72211725;72214108;72224056;72228091;72228548;72229470;72245569;72247170;72259631;72306595	-;-;-;-;-;-;-;-;-;-;-;-;-;-;-;-;-;-;-;-;-;-;-	5789	multiple C2 domains, transmembrane 2	2.71291	1.43984	4.81644e-05	0.00140634	0.0501999	-1.85627	-1.75223	0.385642	-1.79286	-2.55683	-1.02853	-0.62432	-0.755733	12	12	20	12	31	35	48	38	37
Prune2	chr19;chr19;chr19;chr19;chr19;chr19;chr19;chr19;chr19;chr19;chr19;chr19;chr19;chr19;chr19;chr19;chr19;chr19;chr19;chr19	16956118;16999939;17003622;17006622;17016208;17020559;17113587;17118043;17124938;17168263;17178790;17193256;17199113;17199781;17201642;17208231;17211678;17212292;17216326;17220784	16956292;17000043;17003824;17006785;17016357;17020653;17113742;17124592;17125703;17168342;17178990;17193429;17199215;17199912;17201728;17208329;17211713;17212330;17216373;17223932	+;+;+;+;+;+;+;+;+;+;+;+;+;+;+;+;+;+;+;+	12512	prune homolog 2	1.57861	0.658654	4.86544e-05	0.00141783	2.71636	2.27717	2.21139	2.96633	2.47036	2.44885	2.80541	3.46673	3.07683	214	190	390	396	446	223	288	652	531
Shmt1	chr11;chr11;chr11;chr11;chr11;chr11;chr11;chr11;chr11;chr11;chr11;chr11	60788897;60789596;60790146;60792949;60794836;60797525;60798594;60801428;60801916;60804263;60806946;60810904	60789316;60789706;60790262;60793071;60794952;60797737;60798675;60801588;60802031;60804408;60807042;60811265	-;-;-;-;-;-;-;-;-;-;-;-	2065	serine hydroxymethyltransferase 1 (soluble)	-1.46434	-0.550254	4.91033e-05	0.00142808	3.18196	3.7394	3.79285	3.31586	3.75714	3.55185	3.43462	2.99168	3.0271	590	569	952	851	690	308	367	469	513
Esrrg	chr1;chr1;chr1;chr1;chr1;chr1;chr1;chr1;chr1;chr1;chr1;chr1;chr1;chr1;chr1	187609006;187793325;187997827;188043334;188043334;188066341;188066341;188146313;188146313;188150179;188150179;188198576;188198576;188210895;188210895	187609205;187793412;187998052;188043749;188043749;188066457;188066457;188146423;188146423;188150340;188150340;188198845;188198845;188214884;188214884	+;+;+;+;+;+;+;+;+;+;+;+;+;+;+	5580	estrogen-related receptor gamma	1.68587	0.753491	4.96128e-05	0.0014387	3.51121	3.01897	2.93098	3.1843	3.27826	2.94584	3.25692	4.34052	4.07099	358	313	683	559	610	387	335	1195	1058
Erbb2	chr11;chr11;chr11;chr11;chr11;chr11;chr11;chr11;chr11;chr11;chr11;chr11;chr11;chr11;chr11;chr11;chr11;chr11;chr11;chr11;chr11;chr11;chr11;chr11;chr11;chr11;chr11	98412484;98420089;98420865;98422055;98422524;98422755;98422995;98424740;98425097;98426903;98427060;98427256;98427914;98428136;98428824;98431717;98432911;98433131;98433399;98433892;98434214;98434500;98434802;98435275;98435525;98435929;98436313	98412735;98420240;98421081;98422189;98422592;98422870;98423136;98424859;98425223;98426976;98427150;98427455;98428046;98428226;98428984;98431764;98433049;98433253;98433497;98434077;98434369;98434575;98434948;98435372;98435713;98436181;98437716	+;+;+;+;+;+;+;+;+;+;+;+;+;+;+;+;+;+;+;+;+;+;+;+;+;+;+	4998	erb-b2 receptor tyrosine kinase 2	-1.55753	-0.63926	4.96645e-05	0.0014387	3.00274	3.7969	3.78268	3.41822	2.85427	3.23683	3.1336	2.43605	2.32401	614	565	509	684	560	272	394	319	315
Arfip1	chr3;chr3;chr3;chr3;chr3;chr3;chr3;chr3;chr3;chr3;chr3;chr3;chr3;chr3;chr3;chr3;chr3	84496093;84496093;84509808;84509808;84515633;84515633;84519482;84519482;84527686;84527686;84529170;84534587;84534587;84547934;84547934;84582414;84582414	84497891;84497891;84509982;84509982;84515790;84515790;84519703;84519703;84527798;84527798;84529265;84534695;84534695;84548035;84548035;84582625;84582625	-;-;-;-;-;-;-;-;-;-;-;-;-;-;-;-;-	2986	ADP-ribosylation factor interacting protein 1	-1.45978	-0.545749	5.05067e-05	0.00146022	3.91488	4.405	4.39862	3.9019	5.12117	5.05926	4.75785	4.43059	4.3703	936	866	2451	2420	1727	512	551	1272	1302
Dtl	chr1;chr1;chr1;chr1;chr1;chr1;chr1;chr1;chr1;chr1;chr1;chr1;chr1;chr1;chr1;chr1;chr1;chr1;chr1;chr1;chr1;chr1;chr1;chr1;chr1;chr1;chr1;chr1;chr1;chr1;chr1	191537356;191537356;191540704;191540704;191546491;191546491;191548296;191548296;191552988;191552988;191556441;191556441;191556784;191556784;191558061;191558061;191561425;191561425;191563111;191563111;191565319;191568291;191568291;191568495;191568495;191569667;191569667;191570579;191570579;191575349;191575349	191539341;191539341;191541536;191541536;191546623;191546623;191548385;191548385;191553100;191553100;191556545;191556545;191556887;191556887;191558134;191558134;191561537;191561537;191563176;191563176;191565350;191568411;191568411;191568556;191568556;191569765;191569765;191570704;191570704;191575544;191575544	-;-;-;-;-;-;-;-;-;-;-;-;-;-;-;-;-;-;-;-;-;-;-;-;-;-;-;-;-;-;-	4253	denticleless E3 ubiquitin protein ligase	-1.42596	-0.511936	5.0834e-05	0.0014668	3.98364	4.54024	4.40527	3.93809	4.41096	4.64349	4.61116	4.00656	4.0886	1028	870	1498	1814	1560	537	565	948	1071
Clspn	chr4;chr4;chr4;chr4;chr4;chr4;chr4;chr4;chr4;chr4;chr4;chr4;chr4;chr4;chr4;chr4;chr4;chr4;chr4;chr4;chr4;chr4;chr4;chr4;chr4;chr4	126556980;126559208;126559919;126561758;126563907;126564933;126565690;126565971;126572279;126573136;126574641;126575095;126575846;126576342;126577613;126578323;126580960;126581432;126585838;126586105;126587558;126590540;126591184;126591595;126592652;126593043	126557137;126559316;126560352;126561919;126563984;126565005;126565798;126566581;126572470;126573308;126574816;126575159;126576042;126576496;126577842;126578434;126581035;126581529;126586002;126586226;126587685;126590642;126591266;126591756;126592801;126593903	+;+;+;+;+;+;+;+;+;+;+;+;+;+;+;+;+;+;+;+;+;+;+;+;+;+	4982	claspin	-1.4469	-0.532962	5.16371e-05	0.00148705	4.2002	4.77893	4.8002	4.15567	4.10062	4.42591	4.25893	3.73995	3.85682	1213	1144	1208	1560	1222	624	657	788	912
Slc20a1	chr2;chr2;chr2;chr2;chr2;chr2;chr2;chr2;chr2;chr2;chr2;chr2;chr2;chr2;chr2;chr2;chr2	129198773;129198773;129199449;129199449;129200183;129200183;129200500;129200500;129204059;129204059;129204246;129206367;129207610;129207981;129209041;129209872;129210684	129198992;129198992;129200064;129200064;129200323;129200323;129200585;129200585;129204155;129204155;129205104;129206486;129207876;129208539;129209223;129209956;129211612	+;+;+;+;+;+;+;+;+;+;+;+;+;+;+;+;+	4162	solute carrier family 20, member 1	1.48665	0.572061	5.30357e-05	0.00152433	7.17775	6.7629	6.96488	7.42949	6.54335	6.82026	6.78927	7.19693	7.58192	4799	5130	6569	8203	7061	4916	6356	8656	12064
Igsf8	chr1;chr1;chr1;chr1;chr1;chr1;chr1	172312407;172316151;172317355;172318037;172318554;172319293;172319584	172312593;172316528;172317816;172318444;172318967;172319423;172319835	+;+;+;+;+;+;+	2232	immunoglobulin superfamily, member 8	-1.42742	-0.513407	5.49735e-05	0.00157695	7.143	7.58676	7.522	7.33281	7.00606	7.13841	7.13321	6.36125	6.46129	8495	7548	9053	10227	8962	4799	5944	4850	5548
Rad51b	chr12;chr12;chr12;chr12;chr12;chr12;chr12;chr12;chr12;chr12;chr12;chr12;chr12;chr12;chr12;chr12;chr12;chr12;chr12	79297282;79297351;79300542;79300542;79302476;79302476;79303332;79303332;79314832;79314832;79324967;79324967;79327221;79327221;79507709;79657824;79767071;79803190;79813942	79297332;79297383;79300647;79300647;79302589;79302589;79303448;79303448;79314968;79314968;79325086;79325086;79327404;79327404;79508654;79657920;79767174;79803268;79814690	+;+;+;+;+;+;+;+;+;+;+;+;+;+;+;+;+;+;+	2837	RAD51 paralog B	-1.92626	-0.9458	5.54275e-05	0.00158687	0.345978	1.07666	0.752587	0.0872638	0.436634	0.509477	0.972752	-0.74208	-0.268011	93	69	95	103	125	43	39	35	52
Tbc1d31	chr15;chr15;chr15;chr15;chr15;chr15;chr15;chr15;chr15;chr15;chr15;chr15;chr15;chr15;chr15;chr15;chr15;chr15;chr15;chr15;chr15;chr15;chr15;chr15;chr15;chr15;chr15;chr15;chr15;chr15;chr15;chr15;chr15;chr15;chr15;chr15;chr15;chr15;chr15	57912199;57912199;57915970;57915970;57919931;57919931;57922957;57922957;57932532;57932532;57936091;57936091;57937902;57937902;57940623;57940623;57942370;57942370;57942533;57942533;57948949;57948949;57950975;57950975;57951633;57951633;57952756;57952756;57953488;57953488;57955273;57955273;57958337;57958337;57958515;57960843;57963804;57967909;57969724	57912391;57912391;57916116;57916116;57920046;57920046;57923135;57923135;57932683;57932683;57936250;57936250;57938102;57938102;57940799;57940799;57942449;57942449;57942679;57942679;57949082;57949082;57951108;57951108;57951812;57951812;57952988;57952988;57953640;57953640;57955408;57955408;57958429;57958429;57959402;57960983;57963924;57968004;57970068	+;+;+;+;+;+;+;+;+;+;+;+;+;+;+;+;+;+;+;+;+;+;+;+;+;+;+;+;+;+;+;+;+;+;+;+;+;+;+	4206	TBC1 domain family, member 31	-1.42674	-0.512723	5.5759e-05	0.00159325	3.90924	4.29788	4.37342	3.89928	3.71252	3.86449	3.82739	3.14052	3.30027	869	851	923	1057	906	510	550	520	620
Ddah1	chr3;chr3;chr3;chr3;chr3;chr3	145758692;145845705;145852251;145853157;145889084;145891442	145759164;145845804;145852324;145853276;145889227;145894277	+;+;+;+;+;+	3747	dimethylarginine dimethylaminohydrolase 1	-1.38512	-0.470008	5.68181e-05	0.00162036	6.84227	7.48473	7.39083	6.83932	7.41789	7.38377	7.30209	7.11321	6.88558	7915	6892	12044	12123	10075	3896	4222	8168	7445
Spry2	chr14;chr14	105891947;105896588	105893801;105896819	-;-	2087	sprouty homolog 2 (Drosophila)	1.79003	0.839981	5.71676e-05	0.00162717	5.57636	4.35164	4.48273	5.52446	5.46282	4.82062	4.60745	5.51736	5.69026	902	918	3106	2051	1556	1620	1697	2702	3251
Plekhd1	chr12;chr12;chr12;chr12;chr12;chr12;chr12;chr12;chr12;chr12;chr12;chr12;chr12	80692601;80705544;80706005;80706353;80707172;80708182;80717221;80718913;80720584;80721213;80721449;80721946;80722319	80693027;80705637;80706094;80706429;80707263;80708234;80717315;80719006;80720762;80721345;80721593;80722095;80724216	+;+;+;+;+;+;+;+;+;+;+;+;+	3527	pleckstrin homology domain containing, family D (with coiled-coil domains) member 1	1.62317	0.698814	5.76532e-05	0.00163782	1.30946	0.786138	0.598707	1.1908	0.887814	0.96126	0.984221	1.93293	1.51766	76	62	130	141	126	84	84	225	180
Mycl	chr4;chr4;chr4;chr4;chr4	122995931;122995931;122996514;122999905;122999905	122996150;122997018;122997018;123002480;123002480	+;+;+;+;+	3664	v-myc avian myelocytomatosis viral oncogene lung carcinoma derived	-1.40145	-0.486916	5.8087e-05	0.00164696	7.25989	7.56916	7.556	7.22133	7.80033	7.6681	7.5644	7.06654	7.04467	8392	7728	15700	14764	12084	5204	5502	7908	8313
Bcl11a	chr11;chr11;chr11;chr11;chr11;chr11;chr11;chr11;chr11;chr11;chr11;chr11;chr11;chr11;chr11;chr11;chr11;chr11;chr11	24078056;24078056;24078056;24080695;24085321;24085321;24085321;24085321;24158253;24158253;24158253;24158253;24163146;24163146;24163146;24163146;24172699;24172699;24172699	24078445;24078445;24078445;24080739;24085650;24085650;24085650;24085650;24158354;24158354;24158354;24158354;24163288;24163288;24164888;24168435;24173558;24173558;24173558	+;+;+;+;+;+;+;+;+;+;+;+;+;+;+;+;+;+;+	7017	B cell CLL/lymphoma 11A (zinc finger protein)	-1.38198	-0.466735	5.92988e-05	0.00167807	8.40669	8.79607	8.77813	8.36839	8.75689	8.94111	8.94896	8.41541	8.30679	19643	18029	30469	35680	31551	11523	12185	20143	19939
Cdca7l	chr12;chr12;chr12;chr12;chr12;chr12;chr12;chr12;chr12;chr12	117843861;117865030;117870006;117872084;117873721;117873896;117874684;117875575;117876906;117877467	117843957;117865164;117870137;117872437;117873792;117874066;117874806;117875724;117877042;117878706	+;+;+;+;+;+;+;+;+;+	2611	cell division cycle associated 7 like	-1.48698	-0.572384	5.97331e-05	0.00168711	2.21966	2.87063	2.89365	2.35909	2.34696	2.63313	2.46829	1.9646	1.89563	323	305	358	450	353	158	189	230	234
Flrt2	chr12;chr12	95692226;95778507	95692615;95785213	+;+	7097	fibronectin leucine rich transmembrane protein 2	1.8472	0.885338	6.00005e-05	0.00169142	7.83389	7.01264	6.99108	7.75648	6.26971	6.96521	7.45802	8.09783	7.75842	5706	5224	5434	9070	11225	7747	7973	16163	13634
Cdc45	chr16;chr16;chr16;chr16;chr16;chr16;chr16;chr16;chr16;chr16;chr16;chr16;chr16;chr16;chr16;chr16;chr16;chr16;chr16;chr16;chr16;chr16;chr16;chr16;chr16;chr16;chr16;chr16;chr16;chr16;chr16;chr16;chr16;chr16;chr16;chr16;chr16;chr16	18780447;18780447;18781896;18781896;18784806;18784806;18785073;18785073;18786769;18786769;18786930;18786930;18793178;18793178;18794762;18794762;18795095;18795095;18795825;18795825;18797349;18797349;18798676;18798676;18801801;18801801;18805382;18805382;18807280;18807280;18808732;18810389;18810389;18811305;18811305;18811515;18811515;18811804	18780573;18780573;18781962;18781962;18784882;18784882;18785191;18785191;18786852;18786852;18787068;18787068;18793339;18793339;18794860;18794860;18795226;18795226;18795944;18795944;18797399;18797399;18798737;18798737;18801849;18801849;18805437;18805437;18807423;18807423;18808869;18810481;18810481;18811364;18811364;18811639;18811709;18811972	-;-;-;-;-;-;-;-;-;-;-;-;-;-;-;-;-;-;-;-;-;-;-;-;-;-;-;-;-;-;-;-;-;-;-;-;-;-	2143	cell division cycle 45	-1.51416	-0.598514	6.04227e-05	0.00170005	3.6598	4.25748	4.32166	3.77617	4.25234	4.04749	3.78867	3.54842	3.28154	845	821	1342	1200	882	429	505	690	612
Smpdl3a	chr10;chr10;chr10;chr10;chr10;chr10;chr10;chr10	57794544;57800911;57802420;57805567;57807355;57807877;57809046;57811213	57794784;57801124;57802564;57805663;57807524;57808057;57809170;57811830	+;+;+;+;+;+;+;+	1791	sphingomyelin phosphodiesterase, acid-like 3A	-1.66772	-0.737874	6.08998e-05	0.0017102	1.89352	2.96981	2.95836	2.07326	3.5489	3.03825	2.97595	2.67304	2.63925	346	319	824	596	502	126	155	376	392
Adamts17	chr7;chr7;chr7;chr7;chr7;chr7;chr7;chr7;chr7;chr7;chr7;chr7;chr7;chr7;chr7;chr7;chr7;chr7;chr7;chr7;chr7;chr7;chr7	66839735;66840248;66849707;66888301;66908593;66909331;66915851;66968809;67002458;67004340;67027807;67029575;67041785;67047462;67051917;67062066;67070589;67075303;67078242;67120811;67124925;67147561;67149900	66839911;66840618;66849872;66888470;66908676;66909488;66915894;66968914;67002598;67004490;67027908;67029720;67041951;67047589;67052037;67062146;67070746;67075462;67078377;67121015;67125077;67147738;67152625	+;+;+;+;+;+;+;+;+;+;+;+;+;+;+;+;+;+;+;+;+;+;+	6029	a disintegrin-like and metallopeptidase (reprolysin type) with thrombospondin type 1 motif, 17	-1.8252	-0.868051	6.16766e-05	0.00172871	3.69303	4.53179	4.35466	3.80725	3.21789	3.80743	4.24112	2.79432	2.80578	1022	840	655	1016	1207	439	516	409	440
Megf10	chr18;chr18;chr18;chr18;chr18;chr18;chr18;chr18;chr18;chr18;chr18;chr18;chr18;chr18;chr18;chr18;chr18;chr18;chr18;chr18;chr18;chr18;chr18;chr18;chr18	57133090;57180469;57189501;57191107;57212322;57240544;57242663;57246534;57252834;57259663;57261111;57261994;57264441;57275681;57276989;57277596;57281624;57283794;57285808;57287783;57289283;57290397;57291771;57292569;57293844	57133730;57180601;57189602;57191207;57212414;57240790;57242783;57246670;57253046;57259837;57261231;57262157;57264543;57275827;57277123;57277724;57281752;57283922;57285936;57288019;57289410;57290520;57291815;57292775;57297467	+;+;+;+;+;+;+;+;+;+;+;+;+;+;+;+;+;+;+;+;+;+;+;+;+	7514	multiple EGF-like-domains 10	-1.67687	-0.745767	6.21173e-05	0.00173775	4.33473	5.33377	5.10176	4.39949	4.47315	5.0658	5.28275	4.39268	4.25023	1782	1410	1564	2431	2485	685	778	1239	1198
Wee1	chr7;chr7;chr7;chr7;chr7;chr7;chr7;chr7;chr7;chr7;chr7	110122059;110124456;110125807;110125996;110126701;110130829;110134755;110135638;110139149;110139562;110141956	110122925;110124661;110125867;110126168;110126822;110130975;110134850;110135723;110139319;110139707;110143299	+;+;+;+;+;+;+;+;+;+;+	3419	WEE 1 homolog 1 (S. pombe)	-1.41973	-0.505618	6.27535e-05	0.00175221	3.99701	4.58036	4.42503	4.03913	4.23504	4.46243	4.43432	3.83725	3.8819	1057	882	1326	1600	1380	542	606	843	928
Ldb3	chr14;chr14;chr14;chr14;chr14;chr14;chr14;chr14;chr14;chr14;chr14;chr14;chr14;chr14;chr14;chr14;chr14;chr14;chr14;chr14;chr14;chr14;chr14;chr14;chr14;chr14;chr14;chr14;chr14;chr14;chr14;chr14;chr14;chr14;chr14;chr14;chr14;chr14;chr14;chr14;chr14;chr14;chr14;chr14;chr14;chr14;chr14;chr14;chr14;chr14;chr14;chr14;chr14;chr14;chr14;chr14;chr14;chr14;chr14;chr14;chr14;chr14;chr14;chr14;chr14;chr14;chr…	34526699;34526699;34526699;34526699;34526699;34536565;34536565;34536565;34536565;34536565;34541868;34541868;34541868;34541868;34541868;34542427;34542427;34542427;34542427;34542427;34543973;34543973;34543973;34543973;34543973;34552177;34552177;34552177;34552177;34552177;34555343;34555343;34555343;34561254;34561254;34566857;34566857;34566857;34566857;34566857;34566857;34566857;34567398;34567398;345…	34529549;34529549;34529549;34529549;34529549;34536680;34536680;34536680;34536680;34536680;34541988;34541988;34541988;34541988;34541988;34542607;34542607;34542607;34542607;34542607;34544417;34544417;34544417;34544417;34544417;34552322;34552322;34552322;34552322;34552322;34555528;34555528;34555528;34561881;34561881;34566893;34566893;34566893;34566893;34566893;34566893;34566893;34567567;34567567;345…	-;-;-;-;-;-;-;-;-;-;-;-;-;-;-;-;-;-;-;-;-;-;-;-;-;-;-;-;-;-;-;-;-;-;-;-;-;-;-;-;-;-;-;-;-;-;-;-;-;-;-;-;-;-;-;-;-;-;-;-;-;-;-;-;-;-;-;-;-;-;-;-;-;-;-;-;-;-;-;-;-;-;-;-;-;-;-;-;-;-	6015	LIM domain binding 3	1.81061	0.856479	6.29999e-05	0.00175575	1.34334	0.212538	0.317889	1.13844	1.2397	0.378016	0.914	1.63525	1.67661	51	51	166	94	120	86	81	183	201
Ctdsp1	chr1;chr1;chr1;chr1;chr1;chr1;chr1	74391609;74393278;74393797;74394019;74394640;74394837;74395456	74391964;74393426;74393901;74394075;74394732;74395022;74397285	+;+;+;+;+;+;+	2776	CTD (carboxy-terminal domain, RNA polymerase II, polypeptide A) small phosphatase 1	-1.41507	-0.500873	6.46969e-05	0.00179623	4.36391	4.83491	4.83384	4.40504	4.47591	4.71182	4.4957	4.03219	4.01257	1261	1171	1567	1902	1440	699	781	965	1016
Bub1b	chr2;chr2;chr2;chr2;chr2;chr2;chr2;chr2;chr2;chr2;chr2;chr2;chr2;chr2;chr2;chr2;chr2;chr2;chr2;chr2;chr2;chr2;chr2	118598211;118600138;118605414;118606544;118609783;118612575;118614931;118615444;118617706;118622135;118623070;118624281;118626023;118626853;118629903;118630945;118631759;118632411;118635128;118636700;118638401;118639633;118641088	118598461;118600284;118605473;118606688;118609979;118612741;118615145;118615535;118617935;118622247;118623185;118624330;118626080;118626961;118630165;118631078;118631899;118632511;118635277;118636842;118638575;118639739;118641592	+;+;+;+;+;+;+;+;+;+;+;+;+;+;+;+;+;+;+;+;+;+;+	3669	BUB1B, mitotic checkpoint serine/threonine kinase	-1.4842	-0.569686	6.45846e-05	0.00179623	5.43226	6.1175	6.11389	5.62541	5.05123	5.49084	5.49305	4.90715	4.68728	3068	2844	2335	3264	2875	1466	1820	1770	1622
Apobec3	chr15;chr15;chr15;chr15;chr15;chr15;chr15;chr15;chr15;chr15;chr15;chr15;chr15;chr15;chr15;chr15;chr15	79892408;79892408;79895411;79895411;79897695;79897695;79898111;79898111;79899020;79905444;79905444;79906341;79906341;79906851;79906851;79907304;79907304	79892569;79892569;79895558;79895558;79897971;79897971;79898225;79898225;79899118;79905600;79905600;79906602;79906602;79906963;79906963;79908429;79908429	+;+;+;+;+;+;+;+;+;+;+;+;+;+;+;+;+	2459	apolipoprotein B mRNA editing enzyme, catalytic polypeptide 3	-1.69346	-0.759977	6.54968e-05	0.001815	1.37645	2.0036	2.14939	1.57915	2.58404	2.1372	1.98823	1.43276	1.31157	177	182	422	319	253	88	110	159	156
Pax6	chr2;chr2;chr2;chr2;chr2;chr2;chr2;chr2;chr2;chr2;chr2;chr2;chr2;chr2;chr2;chr2;chr2;chr2;chr2;chr2;chr2;chr2;chr2;chr2;chr2;chr2;chr2;chr2;chr2;chr2;chr2;chr2;chr2;chr2;chr2;chr2;chr2;chr2;chr2;chr2;chr2;chr2;chr2;chr2;chr2;chr2;chr2;chr2;chr2;chr2;chr2;chr2;chr2;chr2;chr2;chr2;chr2;chr2;chr2;chr2;chr2;chr2;chr2;chr2;chr2;chr2;chr2;chr2;chr2;chr2;chr2;chr2;chr2;chr2;chr2;chr2;chr2;chr2;chr2;chr2…	105668896;105668896;105675744;105675744;105676129;105676129;105679810;105679810;105679810;105679810;105679810;105679810;105680247;105680247;105680247;105680247;105680247;105680247;105682463;105682463;105683828;105683828;105683828;105683828;105683828;105683828;105683828;105683828;105684751;105684751;105684751;105684751;105684887;105684887;105684887;105684887;105684887;105684887;105684887;105684887…	105669049;105669049;105675972;105675972;105676838;105676838;105679889;105679889;105679889;105679889;105679889;105679889;105680307;105680307;105680307;105680307;105680307;105680307;105682633;105682633;105683958;105683958;105683958;105683958;105683958;105683958;105683958;105683958;105684792;105684792;105684792;105684792;105685102;105685102;105685102;105685102;105685102;105685102;105685102;105685102…	+;+;+;+;+;+;+;+;+;+;+;+;+;+;+;+;+;+;+;+;+;+;+;+;+;+;+;+;+;+;+;+;+;+;+;+;+;+;+;+;+;+;+;+;+;+;+;+;+;+;+;+;+;+;+;+;+;+;+;+;+;+;+;+;+;+;+;+;+;+;+;+;+;+;+;+;+;+;+;+;+;+;+;+;+;+;+;+;+;+;+;+;+;+;+;+	4761	paired box 6	-1.48286	-0.568383	6.72552e-05	0.00186022	5.99069	6.33207	6.40503	6.1232	6.33409	6.09536	6.10792	5.31294	5.4774	3560	3480	5682	4963	4403	2159	2570	2345	2805
Gpr68	chr12;chr12;chr12;chr12;chr12;chr12;chr12;chr12;chr12	100876682;100876682;100876682;100887681;100887984;100887984;100899243;100908099;100908099	100879412;100879412;100879412;100888072;100888072;100888072;100899524;100908198;100908198	-;-;-;-;-;-;-;-;-	3505	G protein-coupled receptor 68	2.11605	1.08138	6.74903e-05	0.00186321	0.00856988	-1.27941	-1.1748	-0.196761	-1.65747	-0.959206	-0.527335	0.252311	-0.161671	18	18	22	37	44	34	32	70	56
D17H6S56E-5	chr17;chr17	34996724;35000167	34999469;35000746	-;-	3326	DNA segment, Chr 17, human D6S56E 5	-1.48769	-0.573071	6.95122e-05	0.00191543	4.80798	5.28437	5.21675	4.71466	5.46838	5.137	4.98533	4.55439	4.58312	1722	1527	3118	2554	2022	951	968	1386	1509
Tgfb2	chr1;chr1;chr1;chr1;chr1;chr1;chr1	186623186;186628883;186630610;186632458;186632678;186649735;186704429	186625606;186629036;186630787;186632568;186632810;186649898;186705992	-;-;-;-;-;-;-	4725	transforming growth factor, beta 2	-1.66146	-0.73245	6.96904e-05	0.00191675	2.82827	3.5517	3.75432	2.77952	3.35032	3.78454	3.91389	3.30295	2.78266	518	554	718	1000	962	241	253	582	433
Asf1b	chr8;chr8;chr8;chr8	83955694;83965031;83967834;83969134	83955937;83965146;83968010;83970195	+;+;+;+	1599	anti-silencing function 1B histone chaperone	-1.65799	-0.729433	7.072e-05	0.00194143	2.52293	2.93608	3.11253	2.61042	2.9261	2.56759	2.48453	1.58723	1.8327	338	355	535	430	357	195	225	177	224
Abcb9	chr5;chr5;chr5;chr5;chr5;chr5;chr5;chr5;chr5;chr5;chr5;chr5	124061857;124071711;124073594;124076022;124077120;124078785;124080033;124081940;124083052;124083606;124089588;124095646	124062923;124071847;124073753;124076195;124077308;124078913;124080230;124082145;124083182;124083720;124090262;124095798	-;-;-;-;-;-;-;-;-;-;-;-	3334	ATP-binding cassette, sub-family B (MDR/TAP), member 9	-1.51789	-0.60207	7.12358e-05	0.00195194	2.57377	3.0704	3.05028	2.62318	3.48995	3.34053	3.07313	2.58204	2.61701	371	340	791	735	537	202	227	353	386
1190002N15Rik	chr9;chr9;chr9	94517864;94524392;94537219	94520646;94524695;94538081	-;-;-	3950	RIKEN cDNA 1190002N15 gene	-1.45964	-0.545612	7.2022e-05	0.00196981	3.94829	4.73302	4.47801	3.94573	4.97773	4.94067	4.97746	4.65488	4.35918	1175	915	2219	2229	2011	524	568	1486	1292
Stc1	chr14;chr14;chr14;chr14	69029289;69031503;69032234;69038233	69029507;69031645;69032445;69041401	+;+;+;+	3743	stanniocalcin 1	1.46783	0.553687	7.23996e-05	0.00197362	2.92655	2.55227	2.46784	3.08635	2.66378	2.51293	2.84683	3.30047	3.25058	259	227	446	414	459	258	313	581	599
Bora	chr14;chr14;chr14;chr14;chr14;chr14;chr14;chr14;chr14;chr14;chr14;chr14	99046377;99047301;99049993;99053518;99056739;99060240;99060975;99061520;99062269;99068008;99072602;99073646	99046680;99047468;99050099;99053563;99056820;99060305;99061031;99061683;99062404;99068561;99072748;99074107	+;+;+;+;+;+;+;+;+;+;+;+	2293	bora, aurora kinase A activator	-1.4901	-0.575405	7.24299e-05	0.00197362	2.75463	3.66414	3.56546	3.1843	3.62558	3.76858	3.74215	3.27291	3.08225	560	486	869	989	854	229	335	570	533
Gpr149	chr3;chr3;chr3;chr3	62529963;62594808;62602516;62603593	62531108;62595256;62602708;62605140	-;-;-;-	3336	G protein-coupled receptor 149	1.97941	0.985072	7.31452e-05	0.00198941	1.02625	0.493284	-0.307216	0.444331	0.310177	0.181733	0.651676	1.58723	1.68376	62	33	87	82	100	69	50	177	202
Psrc1	chr3;chr3;chr3;chr3;chr3;chr3;chr3;chr3;chr3;chr3;chr3;chr3;chr3;chr3;chr3;chr3	108383804;108383838;108384236;108384236;108384374;108384374;108384970;108384970;108386293;108386293;108386500;108386500;108387278;108387278;108387599;108387599	108383895;108383926;108384285;108384285;108384431;108384431;108385408;108385408;108386407;108386407;108386736;108386736;108387395;108387395;108388231;108388231	+;+;+;+;+;+;+;+;+;+;+;+;+;+;+;+	1773	proline/serine-rich coiled-coil 1	-1.45917	-0.545143	7.40126e-05	0.00200928	4.25908	4.67158	4.80397	4.36383	4.28423	4.36549	4.22671	3.47994	3.80038	1126	1147	1372	1496	1195	650	759	658	877
Acsl4	chrX;chrX;chrX;chrX;chrX;chrX;chrX;chrX;chrX;chrX;chrX;chrX;chrX;chrX;chrX;chrX;chrX;chrX;chrX;chrX;chrX;chrX;chrX;chrX;chrX;chrX;chrX;chrX;chrX;chrX;chrX;chrX;chrX;chrX;chrX;chrX;chrX;chrX;chrX;chrX;chrX;chrX;chrX;chrX;chrX;chrX;chrX;chrX	142317993;142317993;142317993;142327976;142327976;142327976;142328848;142328848;142328848;142332192;142332192;142332192;142333670;142333670;142333670;142338884;142338884;142338884;142339950;142339950;142339950;142341335;142341335;142341335;142343074;142343074;142343074;142343307;142343307;142343307;142345428;142345428;142345428;142349002;142349002;142349002;142350960;142350960;142350960;142351379…	142320834;142320834;142320834;142328133;142328133;142328133;142328962;142328962;142328962;142332383;142332383;142332383;142333744;142333744;142333744;142339056;142339056;142339056;142340089;142340089;142340089;142341406;142341406;142341406;142343197;142343197;142343197;142343457;142343457;142343457;142345566;142345566;142345566;142349111;142349111;142349111;142351137;142351137;142351137;142351615…	-;-;-;-;-;-;-;-;-;-;-;-;-;-;-;-;-;-;-;-;-;-;-;-;-;-;-;-;-;-;-;-;-;-;-;-;-;-;-;-;-;-;-;-;-;-;-;-	5280	acyl-CoA synthetase long-chain family member 4	1.64446	0.717615	7.41559e-05	0.00200946	4.67957	4.1309	4.14826	4.5739	4.10539	4.38844	4.71461	5.53117	5.08841	774	728	1212	1520	1676	870	878	2728	2142
Rasgef1a	chr6;chr6;chr6;chr6;chr6;chr6;chr6;chr6;chr6;chr6;chr6;chr6;chr6	118066385;118080358;118083014;118084421;118085264;118085773;118086217;118087027;118087207;118088109;118089103;118089435;118089816	118066462;118080561;118083136;118084558;118085485;118085847;118086309;118087129;118087286;118088300;118089226;118089507;118091546	+;+;+;+;+;+;+;+;+;+;+;+;+	3236	RasGEF domain family, member 1A	1.47086	0.556662	7.57205e-05	0.00204808	3.17257	2.85718	2.61845	3.2392	2.87396	2.94842	3.13617	3.70662	3.52389	320	252	516	560	561	306	348	770	724
Ano3	chr2;chr2;chr2;chr2;chr2;chr2;chr2;chr2;chr2;chr2;chr2;chr2;chr2;chr2;chr2;chr2;chr2;chr2;chr2;chr2;chr2;chr2;chr2;chr2;chr2;chr2;chr2	110655201;110661167;110661424;110665832;110666375;110667720;110671119;110681815;110682664;110688261;110697026;110697401;110697938;110738771;110745821;110756938;110761443;110768813;110770936;110774991;110781399;110783665;110794913;110862820;110880805;110884851;110950058	110658322;110661272;110661504;110665979;110666527;110667853;110671216;110681872;110682775;110688297;110697190;110697541;110698020;110738831;110745917;110757072;110761564;110768868;110771042;110775122;110781443;110783765;110795071;110862938;110880876;110885045;110950244	-;-;-;-;-;-;-;-;-;-;-;-;-;-;-;-;-;-;-;-;-;-;-;-;-;-;-	6026	anoctamin 3	2.25089	1.1705	7.63793e-05	0.0020621	1.47144	0.823514	0.20051	1.00833	0.698844	-0.196761	0.925944	2.17416	1.94407	78	47	114	63	121	94	74	266	242
Efcab11	chr12;chr12;chr12;chr12;chr12;chr12	99717531;99854610;99855538;99878357;99882762;99883282	99719103;99854700;99855639;99878402;99882857;99883442	-;-;-;-;-;-	2069	EF-hand calcium binding domain 11	-1.73603	-0.795789	7.94235e-05	0.00214035	1.06738	1.9198	1.60807	0.821707	1.45672	1.92855	2.07124	0.8892	1.226	167	125	193	276	268	71	65	109	147
Kcnn2	chr18;chr18;chr18;chr18;chr18;chr18;chr18;chr18	45560154;45561221;45592006;45655198;45670218;45676937;45683071;45685275	45560624;45561316;45592424;45655339;45670328;45677064;45683140;45685883	+;+;+;+;+;+;+;+	2046	potassium intermediate/small conductance calcium-activated channel, subfamily N, member 2	-1.58511	-0.664587	7.98239e-05	0.0021472	3.98632	4.57215	4.64878	4.13578	3.81213	4.38749	4.43327	3.46894	3.48145	1051	1030	989	1519	1379	538	648	653	703
Cntnap1	chr11;chr11;chr11;chr11;chr11;chr11;chr11;chr11;chr11;chr11;chr11;chr11;chr11;chr11;chr11;chr11;chr11;chr11;chr11;chr11;chr11;chr11;chr11;chr11	101176117;101177234;101177423;101177999;101178236;101178815;101179494;101180310;101181232;101181638;101182203;101182433;101182883;101183214;101183455;101183852;101184531;101185047;101186509;101187000;101188263;101188509;101188864;101189367	101176327;101177335;101177616;101178146;101178439;101178999;101179637;101180571;101181381;101181809;101182309;101182552;101183086;101183370;101183582;101184037;101184752;101185286;101186862;101187127;101188356;101188754;101188911;101190720	+;+;+;+;+;+;+;+;+;+;+;+;+;+;+;+;+;+;+;+;+;+;+;+	5360	contactin associated protein-like 1	2.22778	1.15561	8.24209e-05	0.00221301	1.7109	1.02946	0.752587	2.34376	-0.668068	0.423181	0.721863	1.63525	1.15576	90	69	44	97	105	111	187	183	140
Rian	chr12;chr12;chr12;chr12;chr12;chr12;chr12;chr12;chr12;chr12;chr12;chr12;chr12;chr12;chr12;chr12;chr12;chr12;chr12;chr12;chr12	109603945;109606214;109617211;109620313;109625101;109627048;109640267;109642565;109643414;109645262;109645847;109649154;109650072;109651013;109651859;109654286;109655849;109656788;109658053;109659723;109660746	109604066;109606341;109617349;109620400;109625175;109627153;109640328;109642652;109643461;109645331;109646751;109649242;109650157;109651099;109651938;109654432;109655934;109656840;109658121;109659807;109661711	+;+;+;+;+;+;+;+;+;+;+;+;+;+;+;+;+;+;+;+;+	3579	RNA imprinted and accumulated in nucleus	1.51064	0.595161	8.34526e-05	0.00223662	8.03842	7.57704	7.14495	7.65201	7.53782	7.33191	7.64846	8.13214	8.26748	8438	5812	13088	11695	12809	8927	7416	16552	19403
Klf15	chr6;chr6;chr6	90462626;90466420;90474120	90462725;90467523;90475209	+;+;+	2294	Kruppel-like factor 15	-1.47678	-0.562456	8.40928e-05	0.00224967	2.2995	2.74964	2.71792	1.98706	2.70206	2.74408	2.74602	2.28869	2.0749	297	270	458	486	428	167	146	288	265
Sstr4	chr2	148395377	148396764	+	1388	somatostatin receptor 4	3.30215	1.72341	8.57949e-05	0.00229104	-0.219765	-0.992861	-1.34284	-0.109749	-4.91983	-2.67879	-2.2635	-0.23087	-1.05566	22	16	2	11	13	29	34	50	30
Rabgap1l	chr1;chr1;chr1;chr1;chr1;chr1;chr1;chr1;chr1;chr1;chr1;chr1;chr1;chr1;chr1;chr1;chr1;chr1;chr1;chr1;chr1;chr1;chr1;chr1;chr1;chr1;chr1;chr1;chr1;chr1	160219174;160226485;160231796;160236626;160238531;160247459;160256572;160257443;160257443;160342036;160342036;160351221;160392182;160441823;160443191;160453751;160471998;160627215;160645308;160682041;160700712;160702358;160710147;160722133;160724032;160733529;160735548;160738896;160740752;160792736	160224368;160226682;160231867;160236709;160238635;160247569;160257266;160257535;160257535;160342164;160342164;160351571;160392223;160441966;160443316;160453825;160472111;160627365;160645401;160682182;160700878;160702460;160710213;160722243;160724189;160733703;160735758;160739088;160740931;160792938	-;-;-;-;-;-;-;-;-;-;-;-;-;-;-;-;-;-;-;-;-;-;-;-;-;-;-;-;-;-	9489	RAB GTPase activating protein 1-like	-1.5171	-0.601316	8.66461e-05	0.00230121	6.964	7.57739	7.41223	6.87142	7.78991	8.12007	8.41707	7.6314	7.38078	8440	6995	15587	20196	21822	4239	4317	11698	10494
Nalcn	chr14;chr14;chr14;chr14;chr14;chr14;chr14;chr14;chr14;chr14;chr14;chr14;chr14;chr14;chr14;chr14;chr14;chr14;chr14;chr14;chr14;chr14;chr14;chr14;chr14;chr14;chr14;chr14;chr14;chr14;chr14;chr14;chr14;chr14;chr14;chr14;chr14;chr14;chr14;chr14;chr14;chr14;chr14;chr14	123276641;123281100;123283584;123285213;123287710;123290967;123291732;123293428;123294334;123295393;123298026;123298871;123299148;123299900;123302698;123302880;123308329;123314032;123315984;123316995;123317221;123317834;123321254;123321460;123323300;123323791;123348762;123369938;123371478;123396207;123409696;123460237;123464664;123486386;123507481;123515301;123515631;123571940;123592682;123592912…	123278361;123281217;123283736;123285363;123287867;123291082;123291864;123293521;123294482;123295461;123298145;123298945;123299254;123299993;123302796;123303000;123308435;123314136;123316151;123317126;123317341;123317890;123321376;123321551;123323369;123323892;123348835;123370079;123371614;123396281;123409833;123460428;123464831;123486517;123507567;123515405;123515773;123572094;123592810;123593051…	-;-;-;-;-;-;-;-;-;-;-;-;-;-;-;-;-;-;-;-;-;-;-;-;-;-;-;-;-;-;-;-;-;-;-;-;-;-;-;-;-;-;-;-	7115	sodium leak channel, non-selective	1.71187	0.775573	8.6542e-05	0.00230121	4.45971	4.02258	3.66852	4.33504	3.70626	3.75687	4.38973	5.08554	4.79932	718	522	919	981	1338	747	744	2003	1753
2610001J05Rik	chr6;chr6;chr6	13869074;13871056;13871439	13870740;13871146;13871483	-;-;-	1803	RIKEN cDNA 2610001J05 gene	-1.81658	-0.861226	8.65103e-05	0.00230121	3.84268	4.44602	4.58288	3.88346	5.94508	5.23735	4.97171	4.47195	4.3491	963	984	4339	2738	2003	487	544	1309	1283
Prdm8	chr5;chr5;chr5;chr5	98180869;98183289;98184461;98185024	98181112;98183509;98184689;98187448	+;+;+;+	3119	PR domain containing 8	-1.36157	-0.445275	8.73451e-05	0.00231559	6.59618	7.00275	7.02303	6.57698	6.33941	6.6423	6.43121	6.06696	5.96242	5667	5341	5703	7251	5509	3285	3520	3955	3926
Ska3	chr14;chr14;chr14;chr14;chr14;chr14;chr14;chr14;chr14	57806561;57807975;57809943;57811580;57816645;57820154;57822036;57822901;57826010	57807531;57808078;57810143;57811665;57816751;57820562;57822201;57822962;57826163	-;-;-;-;-;-;-;-;-	2260	spindle and kinetochore associated complex subunit 3	-1.47342	-0.559169	8.95509e-05	0.00236979	3.13437	3.5628	3.48303	2.95123	3.5869	3.73763	3.51193	3.13497	2.83498	522	459	846	968	728	298	285	518	449
Hells	chr19;chr19;chr19;chr19;chr19;chr19;chr19;chr19;chr19;chr19;chr19;chr19;chr19;chr19;chr19;chr19;chr19;chr19;chr19;chr19;chr19;chr19	38930990;38931391;38935414;38938406;38940471;38940597;38942454;38943714;38945391;38946725;38950188;38951835;38953543;38954691;38954914;38957035;38957198;38959044;38959669;38964597;38965407;38967733	38931075;38931512;38935536;38938462;38940507;38940661;38942492;38943941;38945573;38946868;38950384;38951931;38953704;38954830;38955052;38957118;38957317;38959160;38959828;38964693;38965483;38968277	+;+;+;+;+;+;+;+;+;+;+;+;+;+;+;+;+;+;+;+;+;+	3019	helicase, lymphoid specific	-1.45794	-0.543929	8.98477e-05	0.00237337	4.12671	4.83033	4.75668	4.14022	4.57549	4.93483	4.84378	4.42149	4.25983	1257	1110	1679	2220	1833	593	650	1264	1206
Baiap2	chr11;chr11;chr11;chr11;chr11;chr11;chr11;chr11;chr11;chr11;chr11;chr11;chr11;chr11;chr11;chr11;chr11;chr11;chr11;chr11;chr11;chr11;chr11;chr11;chr11;chr11;chr11;chr11;chr11;chr11;chr11;chr11;chr11;chr11;chr11;chr11;chr11;chr11;chr11;chr11;chr11;chr11	119943092;119943092;119943092;119957102;119957102;119957102;119960157;119960157;119960157;119980789;119980789;119980789;119981393;119981393;119981393;119981989;119981989;119981989;119993696;119993696;119993696;119996523;119996523;119996523;119996889;119996889;119997009;119997489;119997489;119997489;119998634;119998634;119998634;119999135;119999135;119999135;120000552;120000552;120000552;120001074…	119943248;119943248;119943248;119957177;119957177;119957177;119960243;119960243;119960243;119980850;119980850;119980850;119981464;119981464;119981464;119982126;119982126;119982126;119993848;119993848;119993848;119996747;119996747;119996747;119997090;119997090;119997090;119997690;119997690;119997690;119998702;119998702;119998702;119999297;119999297;119999297;120000586;120000586;120000586;120002618…	+;+;+;+;+;+;+;+;+;+;+;+;+;+;+;+;+;+;+;+;+;+;+;+;+;+;+;+;+;+;+;+;+;+;+;+;+;+;+;+;+;+	3610	brain-specific angiogenesis inhibitor 1-associated protein 2	-1.46384	-0.549763	9.0339e-05	0.00238206	5.59318	5.88924	6.04266	5.6443	6.12431	5.85387	5.77558	5.15032	5.26324	2619	2707	4913	4198	3497	1639	1844	2095	2418
Nr1d2	chr14;chr14;chr14;chr14;chr14;chr14;chr14;chr14	18204056;18207919;18211779;18214874;18216650;18219968;18221987;18238811	18206881;18208129;18211964;18215493;18216794;18220056;18222253;18239106	-;-;-;-;-;-;-;-	4640	nuclear receptor subfamily 1, group D, member 2	-1.42184	-0.507758	9.15406e-05	0.00240942	3.26386	3.62233	3.83285	3.16262	4.49239	4.31446	4.51263	3.96801	3.91569	544	585	1585	1444	1457	326	330	923	950
Yap1	chr9;chr9;chr9;chr9;chr9;chr9;chr9;chr9;chr9;chr9;chr9;chr9;chr9;chr9;chr9;chr9;chr9	7932001;7932001;7936515;7936515;7938408;7938408;7950492;7952953;7952953;7962289;7962289;7973796;7973796;8001457;8001457;8004115;8004115	7934732;7934732;7936627;7936627;7938538;7938538;7950539;7953134;7953134;7962402;7962402;7973911;7973911;8001707;8001707;8004596;8004596	-;-;-;-;-;-;-;-;-;-;-;-;-;-;-;-;-	4169	yes-associated protein 1	-1.4461	-0.532172	9.36172e-05	0.00245967	4.68454	5.26157	5.10992	4.80981	4.67907	4.78141	4.81115	4.30385	3.97518	1695	1418	1804	1996	1792	873	1034	1165	990
Fam64a	chr11;chr11;chr11;chr11;chr11;chr11	72042502;72043017;72044981;72045679;72046340;72046687	72042534;72043337;72045258;72045774;72046393;72047370	+;+;+;+;+;+	1466	family with sequence similarity 64, member A	-1.77918	-0.831209	9.45387e-05	0.00247945	4.57471	5.18197	5.1261	4.5821	5.80116	5.18968	4.91666	4.16353	4.43529	1604	1434	3927	2649	1928	809	883	1057	1362
Mcm5	chr8;chr8;chr8;chr8;chr8;chr8;chr8;chr8;chr8;chr8;chr8;chr8;chr8;chr8;chr8;chr8;chr8;chr8;chr8;chr8;chr8;chr8;chr8;chr8;chr8;chr8;chr8;chr8;chr8;chr8;chr8;chr8;chr8;chr8	75109509;75109509;75109700;75109700;75110090;75110090;75110300;75110300;75112544;75112544;75114165;75114165;75115852;75115852;75117522;75117522;75119257;75119257;75120780;75120780;75121212;75121212;75121538;75121538;75122992;75122992;75123841;75123841;75124801;75124801;75126237;75126237;75127223;75127223	75109597;75109621;75109874;75109874;75110216;75110216;75110428;75110428;75112716;75112716;75114320;75114320;75116018;75116018;75117693;75117693;75119368;75119368;75120923;75120923;75121277;75121277;75121714;75121714;75123104;75123104;75123969;75123969;75124943;75124943;75126364;75126364;75128439;75128439	+;+;+;+;+;+;+;+;+;+;+;+;+;+;+;+;+;+;+;+;+;+;+;+;+;+;+;+;+;+;+;+;+;+	3441	minichromosome maintenance complex component 5	-1.39814	-0.483504	9.53736e-05	0.00249688	5.61154	6.14959	5.99113	5.66681	6.04897	6.00727	5.73796	5.33128	5.48969	3137	2612	4663	4669	3407	1660	1873	2375	2829
BC026585	chr1;chr1;chr1;chr1;chr1;chr1;chr1;chr1;chr1;chr1	157458582;157458744;157461953;157464409;157464965;157465712;157467166;157470616;157472188;157488443	157458645;157458852;157462049;157464467;157465030;157465821;157467247;157470797;157472416;157488733	+;+;+;+;+;+;+;+;+;+	1289	cDNA sequence BC026585	-1.95918	-0.970252	9.55873e-05	0.00249803	1.06738	1.89368	1.61954	1.00833	2.49601	1.7686	1.54501	0.765197	0.897429	164	126	397	247	186	71	74	100	117
Crtac1	chr19;chr19;chr19;chr19;chr19;chr19;chr19;chr19;chr19;chr19;chr19;chr19;chr19;chr19;chr19	42283037;42284123;42287173;42287853;42297654;42298283;42299157;42302125;42304670;42309057;42318605;42323712;42333876;42413941;42431610	42283680;42284266;42287215;42287998;42297822;42298383;42299239;42302261;42304815;42309191;42318761;42323848;42334072;42414143;42431783	-;-;-;-;-;-;-;-;-;-;-;-;-;-;-	2616	cartilage acidic protein 1	1.61634	0.692727	9.60191e-05	0.00250485	4.9076	4.03856	4.15813	4.97815	4.70286	4.23331	3.95235	4.85149	4.94255	726	733	1834	1365	988	1019	1162	1703	1936
Nwd1	chr8;chr8;chr8;chr8;chr8;chr8;chr8;chr8;chr8;chr8;chr8;chr8;chr8;chr8;chr8;chr8;chr8;chr8;chr8	72646711;72653486;72657061;72662147;72666610;72670904;72672187;72674407;72675104;72681924;72688067;72692920;72695268;72697784;72702819;72704961;72707387;72709431;72711593	72647009;72653571;72657177;72662444;72667879;72671107;72672346;72674524;72675262;72682121;72688189;72693128;72695540;72697874;72702973;72705111;72707937;72709536;72714748	+;+;+;+;+;+;+;+;+;+;+;+;+;+;+;+;+;+;+	7724	NACHT and WD repeat domain containing 1	-3.40104	-1.76598	9.83486e-05	0.00256107	1.88204	4.34201	4.28248	1.68028	1.72803	3.53137	3.95673	2.35233	1.97354	896	799	233	839	991	125	118	301	247
Cgref1	chr5;chr5;chr5;chr5;chr5;chr5;chr5;chr5;chr5;chr5;chr5;chr5	30933143;30933143;30934160;30934160;30934379;30934379;30934543;30934543;30935878;30935878;30945358;30945383	30933988;30933988;30934281;30934281;30934449;30934449;30934608;30934608;30935974;30935980;30945480;30945427	-;-;-;-;-;-;-;-;-;-;-;-	1331	cell growth regulator with EF hand domain 1	1.48215	0.56769	9.91324e-05	0.00257692	3.17727	2.47804	2.42269	3.06781	3.19347	2.85811	2.82468	3.4309	3.48145	246	220	644	526	452	307	309	636	703
Csrnp3	chr2;chr2;chr2;chr2;chr2;chr2;chr2;chr2;chr2;chr2;chr2;chr2;chr2;chr2;chr2;chr2;chr2;chr2;chr2;chr2;chr2;chr2;chr2	65845767;65845767;65845767;65860531;65877965;65877965;65877965;65931865;65948959;65948959;65948959;65948959;66002303;66002303;66002303;66019440;66019440;66019440;66019440;66021971;66021971;66021971;66021971	65845884;65845884;65845884;65860692;65878052;65878052;65878052;65932188;65949129;65949129;65949129;65949129;66002562;66002562;66002562;66019736;66019736;66019736;66019736;66031546;66031546;66031546;66031546	+;+;+;+;+;+;+;+;+;+;+;+;+;+;+;+;+;+;+;+;+;+;+	10996	cysteine-serine-rich nuclear protein 3	1.7711	0.824644	0.000100648	0.00261169	8.06595	7.41395	7.27698	7.97735	6.93769	7.41659	7.99917	8.63687	8.2683	7536	6369	8634	12402	16334	9099	9292	23485	19414
Lpl	chr8;chr8;chr8;chr8;chr8;chr8;chr8;chr8;chr8;chr8	68880555;68887443;68892595;68894627;68895662;68896599;68899417;68901148;68902284;68904506	68880840;68887603;68892774;68894738;68895895;68896841;68899537;68901330;68902385;68906932	+;+;+;+;+;+;+;+;+;+	4049	lipoprotein lipase	-1.44051	-0.526578	0.000100832	0.00261184	5.18258	5.86031	5.70765	5.09266	5.56976	5.31129	5.3419	4.83359	5.12235	2567	2146	3345	2882	2589	1233	1258	1682	2193
Apela	chr8;chr8;chr8;chr8	65028417;65035665;65036890;65037281	65028991;65035754;65037143;65037336	-;-;-;-	975	apelin receptor early endogenous ligand	-2.80739	-1.48923	0.0001038	0.00267927	-4.87449	-1.27941	-1.63848	-3.53948	-1.16885	-1.57666	-1.80297	-2.66945	-2.35687	18	13	31	24	18	1	3	9	12
Dach2	chrX;chrX;chrX;chrX;chrX;chrX;chrX;chrX;chrX;chrX;chrX;chrX;chrX;chrX;chrX;chrX;chrX;chrX;chrX;chrX;chrX;chrX;chrX;chrX;chrX;chrX;chrX;chrX;chrX;chrX;chrX;chrX;chrX;chrX;chrX;chrX;chrX;chrX;chrX;chrX;chrX;chrX;chrX;chrX;chrX;chrX;chrX;chrX;chrX;chrX;chrX;chrX;chrX;chrX;chrX;chrX;chrX;chrX;chrX;chrX;chrX;chrX;chrX;chrX;chrX;chrX;chrX;chrX;chrX;chrX;chrX	113297510;113297510;113297510;113297928;113297928;113297928;113298256;113298256;113302384;113313377;113450585;113452458;113452458;113452458;113556248;113556248;113556248;113556248;113556248;113639894;113639894;113639894;113639894;113639894;113704709;113704709;113704709;113704709;113704709;113724245;113724245;113724245;113724245;113724245;113750271;113750271;113750271;113750271;113750271;113752820…	113297717;113297717;113297717;113298077;113298077;113298077;113298935;113298935;113302465;113313484;113450666;113452496;113452496;113452496;113556360;113556360;113556360;113556360;113556360;113640025;113640025;113640025;113640025;113640025;113704867;113704867;113704867;113704867;113704867;113724417;113724417;113724417;113724417;113724417;113750406;113750406;113750406;113750406;113750406;113752903…	+;+;+;+;+;+;+;+;+;+;+;+;+;+;+;+;+;+;+;+;+;+;+;+;+;+;+;+;+;+;+;+;+;+;+;+;+;+;+;+;+;+;+;+;+;+;+;+;+;+;+;+;+;+;+;+;+;+;+;+;+;+;+;+;+;+;+;+;+;+;+	7768	dachshund 2 (Drosophila)	1.93384	0.951471	0.000103738	0.00267927	1.53146	0.667827	0.502797	1.65565	0.887814	1.47173	1.95365	2.65374	2.11777	70	58	130	201	247	98	116	371	273
Cd9	chr6;chr6;chr6;chr6;chr6;chr6;chr6;chr6	125460266;125461226;125462114;125462327;125463685;125464390;125472409;125494574	125460726;125461309;125462203;125462425;125463759;125464487;125472511;125494755	-;-;-;-;-;-;-;-	1192	CD9 antigen	-1.63911	-0.71291	0.000104735	0.00269868	3.94278	4.3612	4.44613	3.94319	5.104	4.68349	4.42382	3.84067	3.84571	908	895	2422	1865	1370	522	567	845	905
Sfxn5	chr6;chr6;chr6;chr6;chr6;chr6;chr6;chr6;chr6;chr6;chr6;chr6;chr6;chr6	85213051;85229194;85234763;85236840;85256343;85267872;85269098;85269910;85287050;85289177;85289762;85299540;85319522;85333308	85215746;85229311;85234848;85236955;85256433;85267937;85269154;85269963;85287075;85289231;85289788;85299617;85319590;85333422	-;-;-;-;-;-;-;-;-;-;-;-;-;-	3654	sideroflexin 5	-1.5362	-0.619365	0.000105853	0.00272271	4.19557	4.81996	4.84122	4.49455	5.33519	4.99527	4.84063	4.26622	4.40208	1248	1177	2843	2315	1829	622	831	1135	1331
Serhl	chr15;chr15;chr15;chr15;chr15;chr15;chr15;chr15;chr15;chr15;chr15;chr15	83100205;83101644;83101872;83102299;83102625;83102934;83104309;83105611;83112210;83114357;83115567;83116257	83100347;83101793;83101985;83102340;83102644;83103008;83104421;83105690;83112244;83114439;83115663;83116671	+;+;+;+;+;+;+;+;+;+;+;+	1367	serine hydrolase-like	-1.64489	-0.71799	0.000109198	0.00280383	0.64664	1.35712	1.1189	0.581387	1.59197	1.75689	1.25429	0.736131	0.808653	113	89	212	245	152	53	55	98	110
Pold1	chr7;chr7;chr7;chr7;chr7;chr7;chr7;chr7;chr7;chr7;chr7;chr7;chr7;chr7;chr7;chr7;chr7;chr7;chr7;chr7;chr7;chr7;chr7;chr7;chr7;chr7;chr7	44532744;44533204;44533373;44533684;44533885;44534385;44534564;44535017;44535699;44535931;44537608;44537992;44538327;44538604;44538773;44539054;44539362;44540525;44540844;44541275;44541490;44541654;44541899;44542104;44542765;44543241;44548755	44532894;44533301;44533425;44533797;44534017;44534487;44534716;44535192;44535836;44536026;44537755;44538105;44538443;44538692;44538964;44539164;44539502;44540629;44541010;44541404;44541571;44541822;44542024;44542250;44542878;44543436;44548815	-;-;-;-;-;-;-;-;-;-;-;-;-;-;-;-;-;-;-;-;-;-;-;-;-;-;-	3424	polymerase (DNA directed), delta 1, catalytic subunit	-1.55431	-0.636278	0.000109617	0.00280968	5.06945	5.66438	5.62321	5.27853	5.80519	5.61971	5.18675	4.82585	4.73538	2241	2024	3938	3569	2325	1140	1431	1673	1677
Rgma	chr7;chr7;chr7;chr7	73375520;73391381;73409232;73417317	73375888;73391496;73409749;73419899	+;+;+;+	3586	repulsive guidance molecule family member A	1.57277	0.65331	0.000111651	0.00285682	7.5255	6.95592	6.8851	7.42585	6.03748	6.67378	6.64838	7.42036	6.97735	5486	4854	4626	7411	6404	6256	6340	10106	7934
Eepd1	chr9;chr9;chr9;chr9;chr9;chr9;chr9;chr9	25481597;25482281;25547552;25581892;25586662;25589435;25594561;25603409	25481896;25483319;25547603;25582002;25586796;25589573;25594755;25604110	+;+;+;+;+;+;+;+	2673	endonuclease/exonuclease/phosphatase family domain containing 1	-1.45262	-0.538657	0.000112494	0.00287339	2.64343	3.02299	3.2407	2.65459	3.16407	3.06699	2.90833	2.44506	2.49633	359	388	631	608	479	212	232	321	355
Plcl2	chr17;chr17;chr17;chr17;chr17;chr17	50509547;50606295;50610992;50640116;50667999;50687712	50509937;50608781;50611195;50640191;50668108;50688494	+;+;+;+;+;+	4051	phospholipase C-like 2	1.35776	0.441224	0.000113039	0.00288229	6.6673	6.2508	6.15094	6.59247	6.67146	6.4676	6.34904	6.91552	6.99129	3365	2918	7179	6424	5204	3451	3558	7122	8011
Gulp1	chr1;chr1;chr1;chr1;chr1;chr1;chr1;chr1;chr1;chr1;chr1	44551671;44689144;44708617;44744474;44754343;44766014;44773271;44774053;44780968;44788448;44794950	44551872;44689215;44708678;44744545;44754441;44766151;44773387;44774145;44781106;44788542;44796836	+;+;+;+;+;+;+;+;+;+;+	2976	GULP, engulfment adaptor PTB domain containing 1	-2.26839	-1.18167	0.000113915	0.00288818	-0.171115	1.75548	1.6756	0.193729	1.96158	2.31945	2.50458	1.94568	0.741721	149	131	274	362	362	30	42	227	105
Slc16a1	chr3;chr3;chr3;chr3;chr3	104638664;104649258;104650886;104652742;104655448	104638828;104649517;104651029;104653587;104658462	+;+;+;+;+	4430	solute carrier family 16 (monocarboxylic acid transporters), member 1	-1.46337	-0.549293	0.000113964	0.00288818	4.47889	4.92793	4.84733	4.47709	5.61015	5.27428	5.21744	4.73787	4.69172	1345	1182	3440	2809	2375	757	821	1574	1627
Aass	chr6;chr6;chr6;chr6;chr6;chr6;chr6;chr6;chr6;chr6;chr6;chr6;chr6;chr6;chr6;chr6;chr6;chr6;chr6;chr6;chr6;chr6;chr6;chr6	23072173;23074528;23075162;23075741;23077079;23078828;23091199;23092265;23092464;23093896;23094190;23096826;23097143;23107140;23107617;23109427;23113426;23113676;23114841;23115088;23118670;23120877;23122513;23132881	23073090;23074704;23075250;23075856;23077174;23078995;23091339;23092373;23092574;23094022;23094311;23096893;23097202;23107251;23107739;23109575;23113553;23113754;23114987;23115155;23118754;23121053;23122737;23132986	-;-;-;-;-;-;-;-;-;-;-;-;-;-;-;-;-;-;-;-;-;-;-;-	3701	aminoadipate-semialdehyde synthase	-2.57804	-1.36628	0.000114049	0.00288818	-2.71888	-1.74266	-1.53306	-3.53948	-1.47558	-1.12269	-1.02853	-3.23328	-2.04181	13	14	25	33	31	5	3	6	15
Suclg2	chr6;chr6;chr6;chr6;chr6;chr6;chr6;chr6;chr6;chr6;chr6	95473009;95497597;95566384;95569572;95579139;95586940;95588938;95594660;95595654;95655458;95718689	95475164;95497717;95566526;95569733;95579235;95587029;95589090;95594750;95595753;95655599;95718846	-;-;-;-;-;-;-;-;-;-;-	3413	succinate-Coenzyme A ligase, GDP-forming, beta subunit	-1.51484	-0.599164	0.000114056	0.00288818	2.35038	3.05083	2.95836	2.55823	3.04255	3.0835	2.9557	2.60634	2.13352	366	319	580	615	495	173	217	359	276
Prkd1	chr12;chr12;chr12;chr12;chr12;chr12;chr12;chr12;chr12;chr12;chr12;chr12;chr12;chr12;chr12;chr12;chr12;chr12;chr12	50341232;50343054;50364512;50365614;50366302;50383400;50385143;50387216;50388253;50389910;50391326;50392835;50394599;50394830;50419853;50425439;50428103;50489903;50648716	50342220;50343139;50364779;50365712;50366463;50383506;50385215;50387268;50388532;50389987;50391449;50393039;50394676;50395040;50419876;50425599;50428234;50490041;50649223	-;-;-;-;-;-;-;-;-;-;-;-;-;-;-;-;-;-;-	3777	protein kinase D1	-1.40665	-0.492266	0.000116248	0.00293862	3.7698	4.23685	4.15024	3.80165	4.27156	4.04989	4.09802	3.57944	3.58627	833	729	1360	1202	1093	463	514	705	756
Gm12522	chr3;chr3;chr3	108379277;108382471;108383287	108380934;108382796;108383741	-;-;-	2439	predicted gene 12522	-1.80861	-0.854879	0.000119732	0.00302149	-0.49116	0.155058	0.575321	-0.152599	0.865503	0.577647	0.937789	0.0545942	-0.413004	49	61	128	108	122	24	33	61	47
Rgs8	chr1;chr1;chr1;chr1;chr1;chr1;chr1	153653037;153665836;153667825;153670783;153671754;153690898;153692725	153653355;153665916;153667953;153670884;153671818;153691064;153697665	+;+;+;+;+;+;+	5804	regulator of G-protein signaling 8	-1.77203	-0.825403	0.000123304	0.00310629	4.63751	5.87818	5.7855	4.49628	5.06354	5.55566	5.82385	5.05129	5.0328	2599	2265	2355	3414	3616	845	832	1956	2061
Dlx6os1	chr6;chr6	6820546;6869309	6824567;6869533	-;-	4247	distal-less homeobox 6, opposite strand 1	1.76373	0.818631	0.00012413	0.00312175	5.84085	5.22275	5.34588	5.44226	5.18112	4.84364	5.53459	6.44755	6.3387	1650	1670	2555	2084	2959	1946	1603	5149	5096
Ctnna1	chr18;chr18;chr18;chr18;chr18;chr18;chr18;chr18;chr18;chr18;chr18;chr18;chr18;chr18;chr18;chr18;chr18;chr18	35118912;35152601;35154345;35174253;35175097;35179685;35182350;35222065;35223423;35235608;35239383;35243955;35244697;35249702;35250846;35251166;35252616;35253605	35118981;35152707;35154540;35174419;35175216;35179954;35182553;35222145;35223575;35235700;35239539;35244155;35244848;35249812;35251027;35251271;35252750;35254775	+;+;+;+;+;+;+;+;+;+;+;+;+;+;+;+;+;+	3676	catenin (cadherin associated protein), alpha 1	-1.34204	-0.424432	0.000126658	0.00317584	6.75528	7.19859	7.24538	6.87642	6.85128	6.90213	6.66004	6.39854	6.33615	6491	6231	8132	8682	6456	3668	4332	4977	5087
Tead2	chr7;chr7;chr7;chr7;chr7;chr7;chr7;chr7;chr7;chr7;chr7;chr7;chr7;chr7;chr7;chr7;chr7;chr7;chr7;chr7;chr7;chr7;chr7;chr7;chr7;chr7;chr7;chr7;chr7;chr7;chr7;chr7;chr7;chr7;chr7;chr7	45215753;45215753;45215753;45217213;45217213;45217213;45218081;45218081;45218081;45219144;45219144;45219144;45220438;45220438;45220438;45220643;45220643;45220643;45223681;45223681;45223681;45225653;45225653;45225653;45228639;45228639;45228639;45231309;45231309;45231309;45232183;45232183;45232183;45232815;45232815;45232815	45215832;45215832;45215874;45217450;45217345;45217450;45218145;45218145;45218145;45219206;45219206;45219206;45220545;45220545;45220545;45220701;45220701;45220701;45223745;45223745;45223745;45225795;45225795;45225795;45228812;45228812;45228812;45231470;45231470;45231470;45232335;45232335;45232335;45233619;45233619;45233619	+;+;+;+;+;+;+;+;+;+;+;+;+;+;+;+;+;+;+;+;+;+;+;+;+;+;+;+;+;+;+;+;+;+;+;+	2157	TEA domain family member 2	-1.60418	-0.681838	0.000126713	0.00317584	6.4691	6.88918	6.87346	6.59084	6.8941	6.58176	6.34654	5.54013	5.77388	5238	4815	8377	6953	5195	3008	3554	2745	3445
Lhfpl2	chr13;chr13;chr13;chr13	94057796;94120777;94174023;94191848	94057906;94120835;94174638;94195409	+;+;+;+	4348	lipoma HMGIC fusion partner-like 2	-1.46487	-0.550773	0.000129439	0.00323862	3.58033	4.36279	4.19887	3.46504	4.28108	4.39129	4.4967	4.09507	3.91265	909	754	1369	1523	1441	406	407	1008	948
Sox3	chrX	60891366	60893430	-	2065	SRY (sex determining region Y)-box 3	-2.01015	-1.0073	0.000130841	0.00326814	4.42452	5.0698	4.78371	4.45763	5.04628	4.78646	4.14604	3.15432	3.35504	1484	1131	2327	2003	1130	729	810	525	644
Ckap2l	chr2;chr2;chr2;chr2;chr2;chr2;chr2;chr2;chr2	129268210;129270575;129272497;129275490;129281892;129284857;129290958;129296314;129297105	129269263;129270761;129272557;129275645;129282099;129286100;129291009;129296380;129297212	-;-;-;-;-;-;-;-;-	3137	cytoskeleton associated protein 2-like	-1.39159	-0.476739	0.000132898	0.00330826	5.16611	5.6086	5.70226	5.07303	4.89272	5.18149	5.08324	4.65682	4.60211	2156	2138	2092	2634	2164	1219	1241	1488	1529
Decr1	chr4;chr4;chr4;chr4;chr4;chr4;chr4;chr4;chr4;chr4	15917240;15919194;15919832;15922485;15924254;15929727;15930914;15931125;15932893;15945283	15919094;15919256;15919978;15922557;15924353;15929874;15931000;15931182;15933095;15945507	-;-;-;-;-;-;-;-;-;-	2959	2,4-dienoyl CoA reductase 1, mitochondrial	-1.84508	-0.883687	0.000132891	0.00330826	2.21051	3.00276	3.12467	2.28074	4.26944	3.41508	3.23788	2.83601	2.72145	354	358	1358	774	602	157	179	421	415
Ncald	chr15;chr15;chr15;chr15;chr15;chr15;chr15;chr15;chr15;chr15;chr15;chr15;chr15;chr15;chr15;chr15;chr15;chr15;chr15;chr15;chr15;chr15;chr15	37366175;37366175;37366175;37366175;37372116;37372116;37372116;37372116;37397057;37397057;37397057;37397057;37448228;37459217;37459217;37563391;37563391;37584456;37584456;37661032;37661032;37791896;37792134	37368925;37368925;37368925;37368925;37372221;37372221;37372221;37372221;37397453;37397453;37397453;37397453;37448279;37459382;37459382;37563464;37563464;37584505;37584505;37661086;37661086;37792000;37792428	-;-;-;-;-;-;-;-;-;-;-;-;-;-;-;-;-;-;-;-;-;-;-	4051	neurocalcin delta	-1.39964	-0.485057	0.000135276	0.00336176	5.39942	5.77881	5.70966	5.33874	6.62136	6.3167	6.37159	5.98014	5.74554	2426	2149	6934	5786	5286	1433	1492	3724	3378
AU022754	chr15;chr15;chr15;chr15;chr15	85581142;85582250;85585939;85591553;85593442	85581417;85584487;85586037;85591648;85593708	+;+;+;+;+	2976	expressed sequence AU022754	-1.75397	-0.810622	0.000136635	0.00338979	1.12696	2.0036	2.10108	1.00833	1.2397	1.89688	2.04956	1.02757	1.15576	177	176	166	270	264	74	74	120	140
Vcam1	chr3;chr3;chr3;chr3;chr3;chr3;chr3;chr3;chr3	116110020;116114353;116115885;116117223;116120798;116124383;116125955;116128533;116129304	116111037;116114619;116116151;116117543;116121073;116124649;116126275;116128808;116129688	-;-;-;-;-;-;-;-;-	3398	vascular cell adhesion molecule 1	-1.39083	-0.475944	0.000138974	0.00344201	3.97556	4.5119	4.52149	4.05569	4.49239	4.34803	4.25539	3.96957	3.85365	1008	943	1585	1478	1219	534	613	924	910
Fam49b	chr15;chr15;chr15;chr15;chr15;chr15;chr15;chr15;chr15;chr15;chr15;chr15	63929094;63935579;63937298;63938664;63939645;63941931;63943184;63944323;63950006;63956600;63970930;64060195	63931679;63935649;63937424;63938743;63939761;63942008;63943320;63944428;63950127;63956682;63970968;64060448	-;-;-;-;-;-;-;-;-;-;-;-	3800	family with sequence similarity 49, member B	1.34047	0.422742	0.000139592	0.0034515	7.35483	7.01769	6.85749	7.28894	7.60248	7.39656	7.48046	8.00045	7.90116	5726	4762	13688	12231	11401	5558	5766	15108	15052
Fndc9	chr11;chr11	46235557;46237649	46235596;46239871	+;+	2263	fibronectin type III domain containing 9	1.64722	0.720034	0.000140595	0.00347045	1.99294	1.64499	1.32925	1.75173	0.963294	1.06939	1.1963	2.16329	1.94407	138	103	137	152	146	135	124	264	242
Kif23	chr9;chr9;chr9;chr9;chr9;chr9;chr9;chr9;chr9;chr9;chr9;chr9;chr9;chr9;chr9;chr9;chr9;chr9;chr9;chr9;chr9;chr9;chr9	61917278;61918900;61919612;61919875;61921019;61923905;61924632;61924970;61925530;61926360;61927037;61927348;61927554;61929664;61931801;61932075;61935380;61936663;61937082;61937430;61944203;61945350;61946612	61917679;61918970;61919693;61919957;61921246;61924216;61924811;61925143;61925687;61926518;61927163;61927467;61927633;61929766;61931922;61932187;61935550;61936772;61937218;61937535;61944331;61945419;61946799	-;-;-;-;-;-;-;-;-;-;-;-;-;-;-;-;-;-;-;-;-;-;-	3425	kinesin family member 23	-1.43265	-0.518684	0.000141715	0.00349223	4.75861	5.32239	5.38676	4.87659	4.47315	4.84433	4.83192	4.27635	4.16595	1768	1718	1564	2085	1818	919	1083	1143	1130
Wscd1	chr11;chr11;chr11;chr11;chr11;chr11;chr11;chr11;chr11	71750703;71759578;71766789;71768629;71771853;71783258;71784269;71787718;71788669	71750825;71760266;71766903;71768813;71771974;71783417;71784433;71787918;71789646	+;+;+;+;+;+;+;+;+	2738	WSC domain containing 1	-1.35962	-0.443208	0.000142618	0.0035086	5.70328	6.23702	6.09551	5.61027	6.16198	6.16902	5.9502	5.63913	5.77639	3333	2808	5043	5223	3947	1769	1801	2940	3451
Pth2r	chr1;chr1;chr1;chr1;chr1;chr1;chr1;chr1;chr1;chr1;chr1;chr1;chr1	65311257;65321969;65336748;65336974;65343480;65345307;65346813;65351536;65363252;65372278;65383863;65386301;65388418	65311670;65322071;65336858;65337089;65343577;65345496;65346966;65351596;65363315;65372372;65384001;65386342;65389244	+;+;+;+;+;+;+;+;+;+;+;+;+	2414	parathyroid hormone 2 receptor	2.0723	1.05123	0.000143822	0.00353231	0.504127	-0.369539	-0.954567	0.472804	-0.456535	-0.471979	0.159307	1.16478	0.238605	34	21	51	52	71	48	51	132	74
Adcy2	chr13;chr13;chr13;chr13;chr13;chr13;chr13;chr13;chr13;chr13;chr13;chr13;chr13;chr13;chr13;chr13;chr13;chr13;chr13;chr13;chr13;chr13;chr13;chr13;chr13	68620043;68625788;68630910;68640710;68642457;68651868;68657367;68668470;68671893;68678478;68689261;68709993;68713058;68720704;68724264;68727792;68729207;68730238;68732078;68734624;68738548;68796530;68887959;68982347;68999074	68620872;68625912;68631024;68640817;68642603;68652026;68657451;68668639;68672012;68678615;68689345;68710090;68713127;68720784;68724307;68727968;68729339;68730396;68732205;68734735;68738696;68796679;68888120;68982544;68999541	-;-;-;-;-;-;-;-;-;-;-;-;-;-;-;-;-;-;-;-;-;-;-;-;-	4211	adenylate cyclase 2	1.61683	0.693167	0.000145614	0.00357034	4.53678	4.26599	4.05623	4.55072	3.68889	4.05946	4.26011	5.09416	4.82945	850	683	908	1210	1223	788	864	2015	1790
Ppp1r1b	chr11;chr11;chr11;chr11;chr11;chr11;chr11	98348738;98350569;98350885;98351266;98355327;98356825;98357033	98349174;98350629;98350907;98351341;98355509;98356947;98357795	+;+;+;+;+;+;+	1666	protein phosphatase 1, regulatory (inhibitor) subunit 1B	-1.9166	-0.93855	0.00014709	0.00360052	4.9005	5.62523	5.61535	4.73978	6.33358	5.4048	5.11944	4.66937	4.65218	2181	2013	5680	3075	2219	1014	985	1501	1583
Fhdc1	chr3;chr3;chr3;chr3;chr3;chr3;chr3;chr3;chr3;chr3;chr3;chr3;chr3;chr3;chr3;chr3;chr3;chr3;chr3;chr3;chr3;chr3;chr3;chr3	84442196;84442196;84448750;84448750;84451370;84451370;84453517;84453517;84454787;84454787;84454988;84454988;84456995;84456995;84457186;84457186;84464272;84464272;84465422;84465422;84474140;84474140;84479349;84480368	84446530;84446530;84448914;84448914;84451487;84451487;84453587;84453587;84454894;84454894;84455058;84455058;84457095;84457095;84457271;84457271;84464374;84464374;84465483;84465483;84474777;84474777;84479491;84480439	-;-;-;-;-;-;-;-;-;-;-;-;-;-;-;-;-;-;-;-;-;-;-;-	6073	FH2 domain containing 1	1.66584	0.736253	0.000148408	0.00362674	2.39952	2.01979	1.72957	2.35909	0.876702	1.41324	1.48169	2.33789	2.06399	179	136	129	193	178	179	189	298	263
Kcnip3	chr2;chr2;chr2;chr2;chr2;chr2;chr2;chr2;chr2;chr2;chr2;chr2;chr2;chr2;chr2;chr2;chr2;chr2;chr2;chr2;chr2;chr2;chr2;chr2;chr2;chr2;chr2;chr2;chr2;chr2;chr2;chr2;chr2;chr2;chr2	127456498;127456498;127456498;127456498;127459330;127459330;127459330;127459330;127459983;127459983;127459983;127459983;127460433;127460433;127460433;127460433;127465048;127465048;127465048;127465048;127465349;127465349;127465349;127465349;127465854;127465854;127465854;127465854;127482005;127510829;127510829;127510829;127521238;127521238;127521776	127458388;127458388;127458388;127458388;127459392;127459392;127459392;127459392;127460087;127460087;127460087;127460087;127460540;127460540;127460540;127460540;127465118;127465118;127465118;127465118;127465418;127465418;127465418;127465418;127465974;127465974;127465978;127465978;127482499;127510994;127510994;127510994;127521392;127521392;127522094	-;-;-;-;-;-;-;-;-;-;-;-;-;-;-;-;-;-;-;-;-;-;-;-;-;-;-;-;-;-;-;-;-;-;-	3568	Kv channel interacting protein 3, calsenilin	1.52852	0.612133	0.000149329	0.00364319	5.63482	5.08431	5.16383	5.64899	4.37686	4.93872	4.93081	5.62285	5.28044	1499	1472	1463	2226	1947	1687	1850	2907	2447
Trib1	chr15;chr15;chr15	59648654;59651479;59654236	59649522;59651771;59657099	+;+;+	4026	tribbles pseudokinase 1	1.40019	0.485624	0.000150495	0.00366128	4.59946	4.28286	4.08756	4.70869	4.39352	4.16847	4.14092	4.73328	4.74652	860	698	1480	1305	1126	823	964	1569	1690
Th	chr7;chr7;chr7;chr7;chr7;chr7;chr7;chr7;chr7;chr7;chr7;chr7;chr7	142892776;142894008;142894393;142894641;142895089;142895317;142895523;142896029;142896411;142896594;142896928;142897966;142899872	142893190;142894141;142894488;142894697;142895158;142895452;142895668;142896079;142896478;142896682;142897102;142898190;142899966	-;-;-;-;-;-;-;-;-;-;-;-;-	1757	tyrosine hydroxylase	2.18288	1.12623	0.000150569	0.00366128	-0.322281	-1.05934	-1.75223	-0.38831	-0.955213	-1.6372	-1.27966	0.332177	-0.608737	21	12	36	23	26	27	28	74	41
P2ry12	chr3;chr3;chr3;chr3	59216271;59219934;59227451;59262774	59218256;59220096;59227581;59262831	-;-;-;-	2338	purinergic receptor P2Y, G-protein coupled 12	-1.56362	-0.644889	0.00015176	0.00368414	2.02461	2.80674	2.54812	2.128	2.58404	3.02854	2.67349	2.25323	1.93211	309	240	422	592	407	138	161	281	240
Cntnap4	chr8;chr8;chr8;chr8;chr8;chr8;chr8;chr8;chr8;chr8;chr8;chr8;chr8;chr8;chr8;chr8;chr8;chr8;chr8;chr8;chr8;chr8;chr8;chr8	112570043;112616398;112665107;112733413;112752188;112752933;112753856;112757394;112767460;112773567;112781523;112785776;112803050;112810585;112815480;112841705;112842518;112853991;112856293;112858159;112859107;112875414;112875956;112881689	112570225;112616508;112665300;112733560;112752391;112753117;112753999;112757655;112767609;112773738;112781629;112785895;112803247;112810741;112815607;112841875;112842736;112854230;112856517;112858292;112859194;112875632;112876027;112882707	+;+;+;+;+;+;+;+;+;+;+;+;+;+;+;+;+;+;+;+;+;+;+;+	4850	contactin associated protein-like 4	1.59744	0.675762	0.000154162	0.00373626	5.56294	5.02137	4.76574	5.47957	4.41673	4.94131	5.2469	5.68168	5.5705	1435	1117	1504	2230	2424	1605	1645	3028	2992
Kcnj10	chr1;chr1	172341210;172368921	172341451;172374085	+;+	5407	potassium inwardly-rectifying channel, subfamily J, member 10	-1.54089	-0.623759	0.000158207	0.00382797	4.10465	4.70701	4.8002	4.10427	3.58006	4.1596	4.23753	3.44219	3.39479	1154	1144	842	1297	1204	584	634	641	662
S1pr1	chr3;chr3	115710433;115714709	115713114;115715055	-;-	3029	sphingosine-1-phosphate receptor 1	-1.4335	-0.519546	0.000159546	0.00385405	3.83675	4.48299	4.44291	3.98085	4.22193	4.2852	4.27536	3.96332	3.54368	988	893	1314	1415	1236	485	582	920	734
Sh3gl2	chr4;chr4;chr4;chr4;chr4;chr4;chr4;chr4;chr4	85205456;85347124;85355327;85376341;85377394;85379252;85381405;85385790;85387554	85205621;85347192;85355399;85376484;85377527;85379410;85381508;85385920;85389379	+;+;+;+;+;+;+;+;+	2806	SH3-domain GRB2-like 2	1.55664	0.638435	0.000160353	0.00386716	7.28026	6.768	6.70354	7.27663	5.96456	6.67086	6.73536	7.27637	7.14973	4816	4280	4398	7396	6802	5278	5717	9146	8941
2900026A02Rik	chr5;chr5;chr5;chr5;chr5;chr5;chr5;chr5	113086323;113092415;113093102;113093966;113095590;113097598;113101459;113163058	113091024;113092497;113093244;113094084;113095764;113097838;113101577;113163313	-;-;-;-;-;-;-;-	5838	RIKEN cDNA 2900026A02 gene	1.7949	0.8439	0.000161472	0.00388777	5.84381	5.26327	5.07803	5.87314	3.89294	4.79436	5.02821	5.74597	5.48867	1697	1387	1046	2014	2083	1950	2161	3166	2827
Cd247	chr1;chr1;chr1;chr1;chr1;chr1;chr1;chr1;chr1;chr1;chr1;chr1;chr1;chr1;chr1;chr1;chr1;chr1;chr1;chr1;chr1;chr1;chr1;chr1;chr1;chr1;chr1;chr1;chr1;chr1;chr1;chr1;chr1;chr1;chr1;chr1;chr1;chr1;chr1;chr1;chr1;chr1	165788681;165788681;165788681;165788681;165788681;165855166;165855166;165855166;165855166;165855166;165856400;165856400;165856400;165856400;165856400;165857416;165857416;165857416;165857416;165857416;165858443;165858443;165858443;165858443;165858446;165859219;165859219;165859219;165859219;165859219;165859789;165859789;165859789;165859789;165859789;165861004;165866655;165866655;165866655;165869018…	165788886;165788886;165788886;165788886;165788886;165855269;165855269;165855269;165855269;165855269;165856456;165856456;165856456;165856456;165856456;165857496;165857496;165857496;165857496;165857496;165858478;165858478;165858478;165858478;165858478;165859275;165859275;165859275;165859275;165859275;165859824;165859824;165859824;165859824;165859824;165862112;165866748;165866898;165867436;165871153…	+;+;+;+;+;+;+;+;+;+;+;+;+;+;+;+;+;+;+;+;+;+;+;+;+;+;+;+;+;+;+;+;+;+;+;+;+;+;+;+;+;+	4604	CD247 antigen	-2.07809	-1.05526	0.000165334	0.00397423	-1.48178	-0.412346	-0.542777	-1.48515	-1.07956	-0.616842	-0.260486	-1.61404	-1.78338	33	28	33	47	53	12	13	19	18
Kif22	chr7;chr7;chr7;chr7;chr7;chr7;chr7;chr7;chr7;chr7;chr7;chr7;chr7;chr7	127027731;127027931;127028070;127028915;127029335;127030929;127032629;127032882;127033162;127033469;127033878;127034124;127035748;127042344	127027840;127027990;127028282;127028976;127029500;127031097;127032764;127033035;127033392;127033678;127034032;127034251;127035940;127042420	-;-;-;-;-;-;-;-;-;-;-;-;-;-	2064	kinesin family member 22	-1.61622	-0.692622	0.000169293	0.00406275	5.00872	5.6086	5.56578	5.11541	6.0034	5.46902	5.22411	4.68276	4.85183	2156	1945	4518	3215	2386	1093	1278	1515	1818
Phyhipl	chr10;chr10;chr10;chr10;chr10;chr10;chr10;chr10;chr10;chr10	70557686;70557686;70565174;70565174;70568902;70568902;70570823;70570823;70592676;70599005	70559781;70559781;70565291;70565291;70569076;70569076;70571019;70571019;70592812;70599291	-;-;-;-;-;-;-;-;-;-	3010	phytanoyl-CoA hydroxylase interacting protein-like	1.37751	0.462065	0.000169744	0.00406694	5.97659	5.56995	5.28591	6.00693	5.473	5.49965	5.45131	5.96769	5.74041	2099	1602	3128	3284	2793	2138	2371	3692	3366
Pcdh8	chr14;chr14;chr14;chr14;chr14;chr14	79766772;79766772;79768111;79768111;79768497;79768788	79767747;79767747;79768321;79768321;79771312;79771312	-;-;-;-;-;-	4003	protocadherin 8	-1.52476	-0.608586	0.000170925	0.00408855	6.15353	6.60585	6.5683	5.87515	5.81541	6.4404	6.45149	5.68311	5.55596	4304	3897	3966	6304	5587	2417	2164	3031	2962
Cecr6	chr6	120488939	120493807	-	4869	cat eye syndrome chromosome region, candidate 6	1.40872	0.49439	0.000172645	0.00412298	6.05664	5.69873	5.63669	6.08393	5.34933	5.77984	5.77929	6.26182	6.17648	2295	2043	2871	3988	3506	2260	2501	4527	4554
Aif1l	chr2;chr2;chr2;chr2;chr2;chr2	31950303;31950529;31962215;31965071;31969630;31970903	31950381;31950590;31962281;31965112;31969792;31973442	+;+;+;+;+;+	2953	allograft inflammatory factor 1-like	-1.42336	-0.509304	0.00017317	0.00412881	5.44597	5.80474	5.8964	5.49179	6.04152	5.81627	5.63395	5.13231	5.3125	2470	2446	4639	4090	3170	1480	1659	2069	2502
Cyp7b1	chr3;chr3;chr3;chr3;chr3;chr3	18071950;18079305;18096523;18097204;18103701;18243088	18072753;18079480;18096729;18097794;18103837;18243338	-;-;-;-;-;-	2166	cytochrome P450, family 7, subfamily b, polypeptide 1	-1.54826	-0.630647	0.000175085	0.00416771	1.08752	1.74577	1.54926	1.29014	2.56686	2.35096	2.50059	1.87411	1.56489	148	120	417	370	361	72	90	216	186
2900011O08Rik	chr16;chr16;chr16;chr16;chr16;chr16	13986637;14049383;14088946;14093889;14095904;14099793	13986893;14049506;14089019;14094003;14095986;14101494	+;+;+;+;+;+	2355	RIKEN cDNA 2900011O08 gene	1.30366	0.382562	0.000176515	0.00419494	7.52964	7.19169	7.11232	7.58756	6.84149	6.86613	6.83492	7.25139	7.16817	6460	5682	8077	8468	7288	6274	7092	8989	9056
Prom1	chr5;chr5;chr5;chr5;chr5;chr5;chr5;chr5;chr5;chr5;chr5;chr5;chr5;chr5;chr5;chr5;chr5;chr5;chr5;chr5;chr5;chr5;chr5;chr5;chr5;chr5;chr5;chr5;chr5;chr5;chr5;chr5;chr5;chr5;chr5;chr5;chr5;chr5;chr5;chr5;chr5;chr5;chr5;chr5;chr5;chr5;chr5;chr5;chr5;chr5;chr5;chr5;chr5;chr5;chr5;chr5;chr5;chr5;chr5;chr5;chr5;chr5;chr5;chr5;chr5;chr5;chr5;chr5;chr5;chr5;chr5;chr5;chr5;chr5;chr5;chr5;chr5;chr5;chr5;chr5…	43993622;43993622;43993622;43993622;43995075;43995075;43995075;43995075;44000777;44000777;44001270;44001270;44001443;44001443;44001443;44001443;44001786;44001786;44001786;44001786;44001786;44001786;44001786;44004886;44004886;44004886;44004886;44004886;44004886;44004886;44004886;44006165;44006165;44006165;44006165;44006165;44006165;44006165;44006165;44007023;44007023;44007023;44007023;44007023;440…	43994496;43994496;43994496;43994496;43995114;43995114;43995114;43995114;44000845;44000845;44001293;44001293;44001548;44001548;44001548;44001901;44001901;44001901;44001901;44001901;44001901;44001901;44001901;44004978;44004978;44004978;44004978;44004978;44004978;44004978;44004978;44006233;44006233;44006233;44006233;44006233;44006233;44006233;44006233;44007103;44007103;44007103;44007103;44007103;440…	-;-;-;-;-;-;-;-;-;-;-;-;-;-;-;-;-;-;-;-;-;-;-;-;-;-;-;-;-;-;-;-;-;-;-;-;-;-;-;-;-;-;-;-;-;-;-;-;-;-;-;-;-;-;-;-;-;-;-;-;-;-;-;-;-;-;-;-;-;-;-;-;-;-;-;-;-;-;-;-;-;-;-;-;-;-;-;-;-;-;-;-;-;-;-;-;-;-;-;-;-;-;-;-;-;-;-;-;-;-;-;-;-;-;-;-;-;-;-;-;-;-;-;-;-;-;-;-	4107	prominin 1	-1.33606	-0.417986	0.000177203	0.00420448	5.19539	5.58295	5.56058	5.23452	5.6181	5.52318	5.57639	5.07397	5.13479	2118	1938	3459	3338	3046	1244	1388	1987	2212
Npsr1	chr9;chr9;chr9;chr9;chr9;chr9;chr9;chr9;chr9;chr9	24098018;24098159;24134734;24254600;24286757;24289800;24300399;24310009;24313173;24313723	24098066;24098346;24134866;24254703;24286850;24290001;24300475;24310095;24313353;24316398	+;+;+;+;+;+;+;+;+;+	3791	neuropeptide S receptor 1	1.97515	0.981959	0.000180692	0.00428035	-0.432643	-1.27941	-1.87571	-0.870237	-1.16885	-1.35713	-0.855005	0.145828	-0.382816	18	11	31	28	35	25	20	65	48
Grin2a	chr16;chr16;chr16;chr16;chr16;chr16;chr16;chr16;chr16;chr16;chr16;chr16	9577710;9585026;9612570;9644099;9653396;9657674;9663181;9663439;9669705;9707604;9761391;9992120	9579626;9585264;9612757;9644259;9653625;9657799;9663334;9663607;9669910;9707718;9761983;9992533	-;-;-;-;-;-;-;-;-;-;-;-	4512	glutamate receptor, ionotropic, NMDA2A (epsilon 1)	3.54095	1.82414	0.000181248	0.00428662	0.168334	-1.36092	-2.01076	-0.152599	-4.91983	-1.57666	-1.27966	0.0545942	-0.0867641	17	10	2	24	26	38	33	61	59
Mid2	chrX;chrX;chrX;chrX;chrX;chrX;chrX;chrX;chrX	140678028;140693067;140736435;140738320;140749572;140750822;140761185;140762915;140763479	140678711;140693162;140736542;140738468;140749699;140750965;140761346;140763122;140767715	+;+;+;+;+;+;+;+;+	5916	midline 2	1.76471	0.819433	0.000183729	0.00433831	3.26386	2.61223	2.53606	3.15385	2.14874	2.72917	3.12067	3.90248	3.42923	270	238	312	481	555	326	328	882	678
Lrrn2	chr1;chr1	132880355;132936981	132880675;132940005	+;+	3346	leucine rich repeat protein 2, neuronal	1.33514	0.416992	0.000186258	0.00438939	6.85921	6.48204	6.39463	6.84205	6.38547	6.59744	6.40558	6.98608	6.78175	3950	3455	5888	7029	5412	3942	4230	7479	6928
Rfx4	chr10;chr10;chr10;chr10;chr10;chr10;chr10;chr10;chr10;chr10;chr10;chr10;chr10;chr10;chr10;chr10;chr10;chr10;chr10;chr10;chr10;chr10;chr10;chr10;chr10;chr10;chr10;chr10;chr10;chr10;chr10;chr10	84756048;84780015;84798528;84814636;84835293;84838148;84840017;84840017;84840839;84840839;84844201;84844201;84858497;84858497;84860498;84860498;84863243;84863243;84868352;84868352;84868845;84868845;84880170;84880170;84880813;84880813;84894200;84894200;84895957;84895957;84904955;84904955	84756513;84780101;84798588;84814759;84835354;84838279;84840230;84840230;84840916;84840916;84844364;84844364;84858597;84858597;84860556;84860556;84863387;84863387;84868446;84868446;84868962;84868962;84880289;84880289;84880974;84880974;84894362;84894362;84896095;84896095;84906536;84906538	+;+;+;+;+;+;+;+;+;+;+;+;+;+;+;+;+;+;+;+;+;+;+;+;+;+;+;+;+;+;+;+	4074	regulatory factor X, 4 (influences HLA class II expression)	-1.43786	-0.523928	0.00018649	0.00438939	2.90968	3.50933	3.45768	2.91018	2.65405	2.86358	2.92032	2.20631	2.45096	503	451	443	528	483	255	277	272	344
Rsad2	chr12;chr12;chr12;chr12;chr12;chr12	26442743;26447152;26448583;26450546;26454018;26456071	26445570;26447184;26448732;26450775;26454179;26456452	-;-;-;-;-;-	3785	radical S-adenosyl methionine domain containing 2	2.43042	1.28121	0.000188344	0.00442593	-1.48178	-2.83223	-2.98403	-2.00736	-1.47558	-2.55683	-1.80297	-0.962608	-0.268011	6	5	25	12	18	12	9	30	52
Nedd1	chr10;chr10;chr10;chr10;chr10;chr10;chr10;chr10;chr10;chr10;chr10;chr10;chr10;chr10;chr10	92684745;92686720;92689635;92690628;92691834;92692888;92694980;92698170;92698726;92700720;92711171;92714074;92716166;92719486;92722323	92686295;92686786;92689791;92690784;92692036;92692935;92695108;92698365;92698927;92700949;92711311;92714190;92716260;92719629;92722418	-;-;-;-;-;-;-;-;-;-;-;-;-;-;-	3533	neural precursor cell expressed, developmentally down-regulated gene 1	-1.4325	-0.518538	0.000189267	0.00444052	3.66316	4.24031	4.22916	3.69994	3.75562	4.07723	4.17385	3.5526	3.49167	835	770	951	1225	1152	430	479	692	708
Mgat4a	chr1;chr1;chr1;chr1;chr1;chr1;chr1;chr1;chr1;chr1;chr1;chr1;chr1;chr1;chr1;chr1;chr1;chr1;chr1;chr1;chr1;chr1;chr1;chr1;chr1;chr1;chr1;chr1;chr1;chr1;chr1	37439340;37439340;37444807;37444807;37449096;37449096;37450329;37450329;37452231;37452231;37452522;37452522;37454744;37454744;37456590;37456590;37462892;37462892;37464421;37464421;37466537;37466537;37490260;37490260;37495873;37495873;37498573;37498600;37536039;37536039;37540965	37444685;37444685;37444919;37444919;37449162;37449162;37450407;37450407;37452424;37452424;37452629;37452629;37454874;37454874;37456704;37456704;37462967;37462967;37464534;37464534;37466583;37466583;37490393;37490393;37496013;37496013;37498740;37498740;37536404;37536404;37541016	-;-;-;-;-;-;-;-;-;-;-;-;-;-;-;-;-;-;-;-;-;-;-;-;-;-;-;-;-;-;-	7251	mannoside acetylglucosaminyltransferase 4, isoenzyme A	1.48365	0.569148	0.000192451	0.00450801	4.98208	4.53743	4.44935	4.86321	4.359	4.46333	4.87338	5.32397	5.20294	1026	897	1445	1601	1871	1073	1073	2363	2319
Dos	chr10;chr10;chr10;chr10;chr10;chr10;chr10;chr10;chr10;chr10;chr10;chr10;chr10;chr10;chr10;chr10;chr10;chr10;chr10;chr10	80130434;80130434;80133005;80133005;80134561;80134561;80135118;80135118;80135375;80135375;80136350;80136350;80136690;80136874;80136874;80137043;80137043;80137288;80137288;80139086	80132251;80132251;80133185;80133185;80134768;80134768;80135246;80135246;80135546;80135546;80136494;80136494;80136743;80136938;80136938;80137182;80137182;80137387;80137387;80139367	-;-;-;-;-;-;-;-;-;-;-;-;-;-;-;-;-;-;-;-	3294	NA	1.37793	0.462505	0.00019303	0.00451438	7.41979	7.02748	6.98193	7.42107	6.50711	6.94083	6.84341	7.30541	7.24766	5765	5191	6406	8918	7331	5814	6319	9332	9569
Tacc3	chr5;chr5;chr5;chr5;chr5;chr5;chr5;chr5;chr5;chr5;chr5;chr5;chr5;chr5;chr5	33658147;33661222;33661521;33663821;33664267;33666693;33667064;33667963;33668134;33668662;33668818;33669478;33671404;33671665;33671982	33658727;33661384;33661645;33663902;33664855;33666745;33667167;33668053;33668235;33668738;33668861;33669647;33671510;33671785;33672197	+;+;+;+;+;+;+;+;+;+;+;+;+;+;+	2625	transforming, acidic coiled-coil containing protein 3	-1.86448	-0.898775	0.000194329	0.00453754	4.85131	5.71747	5.74612	5.0637	6.49739	5.59853	5.40938	4.68276	5.10847	2325	2204	6363	3517	2713	980	1233	1515	2172
Mgat4c	chr10;chr10;chr10;chr10;chr10;chr10;chr10;chr10;chr10;chr10;chr10;chr10;chr10;chr10;chr10;chr10;chr10;chr10;chr10;chr10;chr10;chr10;chr10;chr10	101681487;101863992;102011733;102158858;102159079;102350935;102350935;102350935;102370333;102370333;102370333;102374437;102378152;102378152;102378152;102378152;102385006;102385006;102385006;102385006;102388222;102388222;102388222;102388222	101681950;101864030;102011844;102159059;102159153;102350984;102350984;102350984;102370393;102370393;102370393;102374644;102378304;102378304;102378304;102378304;102385153;102385153;102385153;102385153;102391468;102391468;102391468;102391468	+;+;+;+;+;+;+;+;+;+;+;+;+;+;+;+;+;+;+;+;+;+;+;+	4759	MGAT4 family, member C	1.72951	0.790361	0.000196292	0.0045761	1.92743	1.43163	0.94734	1.66802	2.41383	1.80886	2.58587	3.31036	3.16121	119	79	375	254	383	129	117	585	563
Snph	chr2;chr2;chr2;chr2;chr2;chr2;chr2;chr2;chr2;chr2;chr2;chr2;chr2;chr2;chr2;chr2;chr2	151590549;151590549;151590549;151597109;151597109;151597109;151600257;151600257;151600978;151600978;151600978;151632148;151632148;151632148;151632456;151632456;151632456	151594599;151594599;151594599;151597258;151597258;151597258;151600364;151600463;151601074;151601074;151601074;151632254;151632254;151632254;151632593;151632593;151632593	-;-;-;-;-;-;-;-;-;-;-;-;-;-;-;-;-	4750	syntaphilin	1.56412	0.645351	0.00020231	0.00470892	5.76475	5.20162	5.25128	5.79143	4.18074	4.74555	4.96883	5.49855	5.27453	1626	1564	1277	1947	1999	1846	2042	2667	2437
Osbp2	chr11;chr11;chr11;chr11;chr11;chr11;chr11;chr11;chr11;chr11;chr11;chr11;chr11;chr11;chr11;chr11;chr11;chr11;chr11;chr11;chr11;chr11;chr11;chr11;chr11;chr11;chr11;chr11;chr11;chr11;chr11;chr11;chr11;chr11;chr11;chr11;chr11	3703731;3703731;3703731;3705389;3705389;3705389;3711694;3711694;3711694;3711958;3711958;3711958;3712126;3712126;3712126;3712459;3712459;3712459;3714471;3714471;3714471;3715088;3715088;3715088;3715497;3715497;3715497;3717097;3717097;3717097;3717794;3717794;3722100;3722100;3726319;3819837;3863233	3705207;3705207;3705210;3705615;3705615;3705615;3711869;3711869;3711869;3712053;3712053;3712053;3712229;3712229;3712229;3712579;3712579;3712579;3714716;3714716;3714716;3715234;3715234;3715234;3715551;3715551;3715551;3717214;3717214;3717214;3717986;3717986;3722227;3722227;3726575;3820045;3863903	-;-;-;-;-;-;-;-;-;-;-;-;-;-;-;-;-;-;-;-;-;-;-;-;-;-;-;-;-;-;-;-;-;-;-;-;-	4228	oxysterol binding protein 2	1.39198	0.47714	0.000203067	0.00471624	4.76017	4.28286	4.21409	4.71764	3.93104	4.13267	4.21702	4.65876	4.46464	860	762	1074	1273	1187	920	970	1490	1390
Pcdh18	chr3;chr3;chr3;chr3	49743296;49753284;49753540;49754378	49745274;49753447;49753625;49757316	-;-;-;-	5168	protocadherin 18	1.54773	0.630156	0.000203267	0.00471624	5.84307	5.37919	5.33982	5.90679	4.54861	5.02975	5.3132	5.83305	5.60103	1839	1663	1648	2371	2538	1949	2212	3363	3056
Pbx1	chr1;chr1;chr1;chr1;chr1;chr1;chr1;chr1;chr1;chr1;chr1;chr1;chr1;chr1;chr1;chr1;chr1;chr1;chr1;chr1;chr1;chr1;chr1;chr1;chr1;chr1;chr1;chr1;chr1;chr1;chr1;chr1	168119364;168153527;168153527;168153527;168183530;168183530;168183530;168183530;168184956;168191278;168191278;168191278;168195748;168195748;168195748;168195748;168203347;168203347;168203347;168203347;168209351;168209351;168209351;168209351;168427869;168427869;168427869;168427869;168431314;168431314;168431314;168431314	168121480;168158824;168158824;168158824;168183619;168183619;168183619;168183619;168185068;168191437;168191437;168191437;168195883;168195883;168195883;168195883;168203537;168203537;168203537;168203537;168209595;168209595;168209595;168209595;168427942;168427942;168427942;168427942;168432169;168432169;168432169;168432169	-;-;-;-;-;-;-;-;-;-;-;-;-;-;-;-;-;-;-;-;-;-;-;-;-;-;-;-;-;-;-;-	9280	pre B cell leukemia homeobox 1	1.35966	0.443246	0.00020558	0.00476239	9.41871	9.00982	8.97374	9.36131	8.95207	9.10988	9.23984	9.6493	9.51946	22780	20647	34883	40108	38599	23239	24251	47377	46212
Csdc2	chr15;chr15;chr15;chr15	81936759;81946631;81948574;81949106	81936987;81946932;81948696;81950941	+;+;+;+	2490	cold shock domain containing C2, RNA binding	1.32495	0.40594	0.000206124	0.00476482	7.00659	6.62384	6.68283	6.95799	6.32057	6.44497	6.35843	6.94717	6.73541	4358	4219	5629	6324	5238	4366	4584	7280	6709
Aldh1a3	chr7;chr7;chr7;chr7;chr7;chr7;chr7;chr7;chr7;chr7;chr7;chr7;chr7	66390893;66398688;66400078;66401971;66405974;66407801;66409166;66411502;66412358;66412901;66419103;66422211;66427314	66392761;66398762;66400235;66402135;66406158;66407903;66409279;66411630;66412419;66413030;66419243;66422315;66427477	-;-;-;-;-;-;-;-;-;-;-;-;-	3400	aldehyde dehydrogenase family 1, subfamily A3	2.92473	1.5483	0.000206658	0.00476482	-0.752314	-2.83223	-1.43481	-1.18911	-1.36593	-1.6372	-2.94399	0.444253	-0.507554	6	15	27	23	8	20	16	80	44
Mfap3l	chr8;chr8;chr8;chr8;chr8;chr8;chr8;chr8;chr8;chr8;chr8	60632825;60632825;60655104;60655557;60656460;60656460;60656460;60671024;60671024;60671024;60671024	60633058;60633058;60655445;60655666;60656889;60656889;60656889;60676731;60676731;60676731;60676731	+;+;+;+;+;+;+;+;+;+;+	6824	microfibrillar-associated protein 3-like	1.71412	0.777465	0.00020644	0.00476482	2.94873	2.29724	2.06795	2.44064	2.15795	1.72718	2.47643	3.18691	3.05769	217	172	314	240	355	262	200	537	524
Frzb	chr2;chr2;chr2;chr2;chr2;chr2	80411970;80417893;80418312;80424599;80438495;80446363	80413472;80417956;80418516;80424664;80438542;80447396	-;-;-;-;-;-	2920	frizzled-related protein	2.08391	1.05929	0.000207555	0.004778	0.64664	-0.0663326	-0.031132	1.02765	0.225115	-0.219721	-0.527335	1.48611	0.38615	42	40	82	62	44	53	75	165	82
Entpd3	chr9;chr9;chr9;chr9;chr9;chr9;chr9;chr9;chr9;chr9;chr9	120539818;120540652;120543959;120554069;120555645;120557392;120558336;120560481;120560921;120561899;120566306	120539883;120540703;120544086;120554186;120555795;120557551;120558569;120560753;120561031;120562036;120568326	+;+;+;+;+;+;+;+;+;+;+	3452	ectonucleoside triphosphate diphosphohydrolase 3	1.76698	0.821285	0.00020797	0.00478006	2.04534	1.53663	1.24283	1.85268	1.5436	0.855394	1.75373	2.45847	2.45096	128	97	205	131	215	140	133	324	344
Zcchc24	chr14;chr14;chr14;chr14	25711640;25719627;25757011;25768611	25715402;25719791;25757211;25768856	-;-;-;-	4375	zinc finger, CCHC domain containing 24	-1.4817	-0.567249	0.000210512	0.00482339	3.85154	4.58853	4.54124	3.73856	4.10301	4.43237	4.26011	4.0232	3.69287	1063	956	1210	1567	1223	490	492	959	814
Sel1l3	chr5;chr5;chr5;chr5;chr5;chr5;chr5;chr5;chr5;chr5;chr5;chr5;chr5;chr5;chr5;chr5;chr5;chr5;chr5;chr5;chr5;chr5;chr5;chr5	53107083;53116163;53116322;53117039;53121750;53123167;53123386;53131794;53135773;53137786;53139808;53144042;53145435;53154171;53155553;53170357;53172574;53174737;53181722;53184764;53185952;53187956;53199901;53213130	53108174;53116235;53116424;53117166;53121859;53123251;53123476;53131877;53135900;53137962;53139870;53144182;53145554;53154350;53155764;53170497;53172706;53174869;53181780;53184879;53186073;53188082;53200471;53213452	-;-;-;-;-;-;-;-;-;-;-;-;-;-;-;-;-;-;-;-;-;-;-;-	4512	sel-1 suppressor of lin-12-like 3 (C. elegans)	1.52504	0.608842	0.000210213	0.00482339	6.87486	6.31822	6.30861	6.92231	5.35083	6.03572	6.10858	6.56015	6.43293	3526	3255	2874	4762	4405	3985	4472	5567	5440
Fzd2	chr11	102604431	102608058	+	3628	frizzled class receptor 2	-1.44651	-0.532576	0.00021348	0.00488377	5.76943	6.08901	6.01523	5.77724	5.57105	5.86891	5.67434	5.02824	4.89637	3008	2656	3348	4242	3260	1852	2022	1925	1875
Itga7	chr10;chr10;chr10;chr10;chr10;chr10;chr10;chr10;chr10;chr10;chr10;chr10;chr10;chr10;chr10;chr10;chr10;chr10;chr10;chr10;chr10;chr10;chr10;chr10;chr10	128933813;128939040;128939268;128940682;128941822;128942808;128943118;128943553;128943751;128944005;128944241;128944404;128945405;128946287;128946799;128948817;128948983;128949161;128949374;128949963;128950304;128953443;128953760;128953946;128957621	128934194;128939167;128939347;128940937;128941941;128943015;128943311;128943641;128943878;128944100;128944302;128944573;128945554;128946402;128946991;128948897;128949062;128949235;128949476;128950139;128950432;128953556;128953858;128954071;128958284	+;+;+;+;+;+;+;+;+;+;+;+;+;+;+;+;+;+;+;+;+;+;+;+;+	4020	integrin alpha 7	2.74995	1.45941	0.000215461	0.00492142	-0.376407	-0.59753	-0.351351	0.324464	-1.72358	-0.647646	-0.527335	1.31975	1.23576	29	32	21	46	44	26	46	147	148
March11	chr15;chr15;chr15;chr15	26309072;26310971;26387748;26409097	26309792;26311126;26387940;26409573	+;+;+;+	1547	membrane-associated ring finger (C3HC4) 11	1.61695	0.693273	0.000216978	0.00494839	2.36695	1.46748	1.35694	2.22325	1.93504	1.2557	1.58322	2.16874	2.15939	122	105	269	173	191	175	172	265	281
Spdl1	chr11;chr11;chr11;chr11;chr11;chr11;chr11;chr11;chr11;chr11;chr11;chr11	34809185;34813326;34819123;34819778;34820890;34822181;34822374;34822560;34823330;34825363;34830725;34833488	34809842;34813674;34819310;34819887;34821030;34822291;34822472;34822709;34823527;34825539;34830899;34833641	-;-;-;-;-;-;-;-;-;-;-;-	2510	spindle apparatus coiled-coil protein 1	-1.43077	-0.516787	0.000221444	0.00504239	2.85788	3.47451	3.4893	3.05845	3.18899	2.91455	2.96441	2.42698	2.59443	491	461	642	547	498	246	307	317	380
Egfl6	chrX;chrX;chrX;chrX;chrX;chrX;chrX;chrX;chrX;chrX;chrX;chrX	166523007;166527314;166531972;166536200;166538414;166546421;166548823;166552425;166556970;166562942;166568409;166585456	166523971;166527579;166532073;166536280;166538734;166546543;166548957;166552544;166557089;166563034;166568521;166585716	-;-;-;-;-;-;-;-;-;-;-;-	2700	EGF-like-domain, multiple 6	-2.12093	-1.0847	0.000222169	0.00505107	0.242037	1.29195	1.1822	-0.337986	0.207483	1.48599	1.1047	0.167763	-0.0155548	108	93	81	203	137	40	29	66	62
Fam83d	chr2;chr2;chr2;chr2	158768099;158779845;158783133;158785160	158768587;158780012;158783257;158786637	+;+;+;+	2260	family with sequence similarity 83, member D	-1.43277	-0.518809	0.000228786	0.00519347	3.20518	3.6486	3.70669	3.27602	3.13171	3.40574	3.09445	2.70339	2.55599	554	536	617	769	545	313	357	384	370
Lrrtm3	chr10;chr10;chr10	63928497;64087848;64089710	63930267;64089382;64090255	-;-;-	3852	leucine rich repeat transmembrane neuronal 3	-1.45404	-0.540071	0.000230167	0.00520873	4.19789	4.6894	4.43156	3.89666	4.53895	4.76688	4.83747	4.26113	4.04485	1140	886	1637	1976	1825	623	549	1131	1039
Sdsl	chr5;chr5;chr5;chr5;chr5;chr5;chr5;chr5	120458202;120459445;120459756;120460607;120461977;120462846;120463032;120472721	120458551;120459569;120459983;120460695;120462116;120462885;120463225;120472763	-;-;-;-;-;-;-;-	1209	serine dehydratase-like	-2.40137	-1.26386	0.000230053	0.00520873	-1.74108	-0.86844	-0.264391	-1.48515	-0.456535	-0.847708	-1.65331	-2.2651	-2.35687	24	34	51	40	20	10	13	12	12
Dlg4	chr11;chr11;chr11;chr11;chr11;chr11;chr11;chr11;chr11;chr11;chr11;chr11;chr11;chr11;chr11;chr11;chr11;chr11;chr11;chr11;chr11;chr11;chr11;chr11;chr11;chr11;chr11;chr11;chr11;chr11;chr11;chr11;chr11;chr11;chr11;chr11;chr11;chr11;chr11;chr11	70018605;70018605;70026923;70026923;70030399;70030399;70030595;70030604;70030867;70030867;70031089;70031089;70031355;70031355;70031645;70031645;70039023;70039023;70039484;70039484;70039747;70039747;70041340;70041340;70041772;70041772;70041901;70041901;70042057;70042057;70042181;70042181;70042571;70042571;70043658;70043658;70044276;70044276;70044589;70044589	70018949;70018949;70026988;70026988;70030452;70030452;70030654;70030654;70030991;70030991;70031258;70031258;70031491;70031491;70031789;70031789;70039318;70039318;70039586;70039586;70039861;70039861;70041516;70041516;70041808;70041808;70041928;70041928;70042104;70042104;70042282;70042282;70042743;70042743;70043767;70043767;70044367;70044367;70045531;70045531	+;+;+;+;+;+;+;+;+;+;+;+;+;+;+;+;+;+;+;+;+;+;+;+;+;+;+;+;+;+;+;+;+;+;+;+;+;+;+;+	3326	discs, large homolog 4 (Drosophila)	1.31865	0.39906	0.000232302	0.00524895	8.95311	8.49579	8.4797	8.94292	8.36629	8.44719	8.36016	8.73986	8.7396	15952	14660	23242	25336	20978	16829	18146	25223	26915
Zswim6	chr13;chr13;chr13;chr13;chr13;chr13;chr13;chr13;chr13;chr13;chr13;chr13;chr13;chr13;chr13	107724617;107728572;107730227;107731049;107733799;107738372;107740233;107743536;107743961;107748184;107769560;107773373;107787653;107889397;107889579	107727297;107728653;107730390;107731206;107733934;107738632;107740379;107743682;107744137;107748363;107769710;107773521;107788009;107889577;107890064	-;-;-;-;-;-;-;-;-;-;-;-;-;-;-	5457	zinc finger SWIM-type containing 6	1.49537	0.580499	0.000233075	0.00525688	7.04956	6.60585	6.50086	6.96208	5.71448	6.1386	6.38111	6.92178	6.64513	4304	3719	3698	5114	5321	4498	4597	7153	6302
Cckbr	chr7;chr7;chr7;chr7;chr7	105425731;105433583;105433995;105434520;105434890	105426175;105433834;105434244;105434695;105436339	+;+;+;+;+	2573	cholecystokinin B receptor	2.12796	1.08947	0.000233369	0.00525688	0.751309	-0.456461	-1.1748	0.581387	0.134721	-0.7113	-0.402609	0.8892	0.117115	32	18	77	44	48	57	55	109	68
Camk1g	chr1;chr1;chr1;chr1;chr1;chr1;chr1;chr1;chr1;chr1;chr1;chr1;chr1	193346346;193347332;193348057;193348719;193350275;193350990;193352368;193353992;193354956;193356317;193359719;193362013;193370175	193347202;193347447;193348484;193348806;193350353;193351102;193352443;193354115;193355094;193356391;193359847;193362133;193370282	-;-;-;-;-;-;-;-;-;-;-;-;-	2453	calcium/calmodulin-dependent protein kinase I gamma	1.38397	0.468813	0.000237548	0.00534284	5.91102	5.44662	5.48101	5.9454	4.97448	5.39113	5.3469	5.70905	5.73397	1927	1834	2214	3046	2598	2043	2272	3086	3351
Tusc5	chr11;chr11;chr11	76679873;76694164;76696226	76680537;76694296;76698664	+;+;+	3237	tumor suppressor candidate 5	-3.2732	-1.7107	0.000239044	0.00535969	-1.48178	-0.369539	-0.763545	-1.37958	0.326604	-0.812378	-0.233667	-3.7871	-1.95043	34	24	88	41	54	12	14	4	16
Ndrg2	chr14;chr14;chr14;chr14;chr14;chr14;chr14;chr14;chr14;chr14;chr14;chr14;chr14;chr14;chr14;chr14;chr14;chr14;chr14;chr14;chr14;chr14;chr14;chr14;chr14;chr14;chr14;chr14;chr14;chr14;chr14	51905271;51905271;51906513;51906513;51906690;51906690;51906949;51906949;51907246;51907246;51907585;51907585;51908068;51908068;51908330;51908330;51908568;51908568;51908874;51908874;51910058;51910058;51910315;51910315;51910680;51910680;51911086;51911466;51911466;51913323;51913323	51906306;51906306;51906564;51906564;51906725;51906725;51906996;51906996;51907297;51907297;51907629;51907629;51908171;51908171;51908386;51908386;51908654;51908654;51908934;51908934;51910120;51910120;51910435;51910435;51910785;51910785;51911127;51911546;51911546;51913488;51913488	-;-;-;-;-;-;-;-;-;-;-;-;-;-;-;-;-;-;-;-;-;-;-;-;-;-;-;-;-;-;-	2157	N-myc downstream regulated gene 2	-1.59719	-0.675534	0.000238821	0.00535969	5.73713	6.33045	6.39922	5.89829	6.81917	6.17564	5.99766	5.55321	5.62815	3556	3466	7953	5247	4079	1811	2199	2770	3114
Ephb3	chr16;chr16;chr16;chr16;chr16;chr16;chr16;chr16;chr16;chr16;chr16;chr16;chr16;chr16;chr16;chr16	21204795;21212890;21214325;21217196;21218015;21218495;21218794;21219039;21219455;21220420;21220647;21221285;21221627;21221865;21222149;21222408	21205263;21212954;21214997;21217351;21218365;21218619;21218953;21219147;21219507;21220542;21220894;21221500;21221776;21222058;21222304;21223304	+;+;+;+;+;+;+;+;+;+;+;+;+;+;+;+	4145	Eph receptor B3	-1.37771	-0.462277	0.000239392	0.00535969	3.48109	4.04648	4.11823	3.58727	4.02085	4.0831	4.0291	3.56298	3.73133	730	713	1143	1230	1042	379	443	697	836
Chdh	chr14;chr14;chr14;chr14;chr14;chr14;chr14;chr14;chr14;chr14;chr14;chr14;chr14;chr14;chr14;chr14;chr14;chr14;chr14;chr14;chr14;chr14;chr14;chr14	30009000;30021303;30022633;30031085;30031085;30031085;30032744;30032744;30032744;30033620;30033620;30033620;30034610;30034610;30034610;30035248;30035248;30035248;30035810;30035810;30035810;30036472;30036472;30036472	30009233;30021334;30022839;30031844;30031844;30031844;30032895;30032895;30032895;30033749;30033749;30033749;30034744;30034744;30034744;30035390;30035390;30035390;30035912;30035912;30035912;30040466;30040466;30040466	+;+;+;+;+;+;+;+;+;+;+;+;+;+;+;+;+;+;+;+;+;+;+;+	5891	choline dehydrogenase	-1.92998	-0.948588	0.000241139	0.00539057	-1.1636	-0.456461	0.400053	-0.870237	0.0181967	0.233363	0.138928	-1.06121	-0.507554	32	54	71	85	70	15	20	28	44
Zhx2	chr15;chr15;chr15;chr15	57694667;57762646;57821032;57838591	57695004;57762719;57823751;57839832	+;+;+;+	4374	zinc fingers and homeoboxes 2	-1.35389	-0.437111	0.000244031	0.00544694	5.29939	5.73963	5.70697	5.38348	5.40888	5.4904	5.24988	4.95366	4.85104	2361	2145	2992	3263	2429	1337	1539	1828	1817
Map2k6	chr11;chr11;chr11;chr11;chr11;chr11;chr11;chr11;chr11;chr11;chr11;chr11	110399122;110482539;110490145;110490762;110492513;110492896;110494295;110496339;110497897;110499383;110506706;110512789	110399425;110482605;110490193;110490875;110492632;110493012;110494346;110496466;110497974;110499522;110506751;110513637	+;+;+;+;+;+;+;+;+;+;+;+	2064	mitogen-activated protein kinase kinase 6	-1.3265	-0.407626	0.000246054	0.00548377	5.73394	5.98719	6.08571	5.75205	5.8637	5.84663	5.86437	5.32641	5.38557	2803	2789	4101	4177	3719	1807	1987	2367	2632
Pdk2	chr11;chr11;chr11;chr11;chr11;chr11;chr11;chr11;chr11;chr11;chr11	95026258;95027865;95028479;95028698;95028922;95029654;95029917;95031836;95032465;95039349;95041139	95027322;95027978;95028586;95028796;95028998;95029731;95030006;95032020;95032536;95039490;95041371	-;-;-;-;-;-;-;-;-;-;-	2263	pyruvate dehydrogenase kinase, isoenzyme 2	-1.46591	-0.551795	0.000251589	0.00559862	4.66792	5.09294	5.06969	4.68759	4.54598	4.98965	4.73682	4.21052	3.96641	1508	1379	1645	2306	1702	863	950	1092	984
Cdc25b	chr2;chr2;chr2;chr2;chr2;chr2;chr2;chr2;chr2;chr2;chr2;chr2;chr2;chr2;chr2;chr2;chr2;chr2;chr2;chr2;chr2;chr2;chr2;chr2;chr2;chr2;chr2;chr2;chr2;chr2;chr2	131186948;131186948;131188106;131188106;131189079;131189079;131191145;131191145;131191350;131191350;131191596;131191596;131191813;131192557;131192557;131193068;131193068;131193239;131193239;131193595;131193595;131194115;131194115;131194339;131194339;131194626;131194626;131196977;131196977;131197229;131197229	131187380;131187380;131188227;131188227;131189130;131189130;131191186;131191186;131191386;131191386;131191721;131191766;131191935;131192688;131192688;131193148;131193148;131193412;131193412;131193687;131193687;131194177;131194177;131194437;131194437;131194759;131194759;131197088;131197088;131198511;131198511	+;+;+;+;+;+;+;+;+;+;+;+;+;+;+;+;+;+;+;+;+;+;+;+;+;+;+;+;+;+;+	3151	cell division cycle 25B	-1.42866	-0.514659	0.00025735	0.00571816	4.95494	5.43535	5.52897	5.15548	5.63716	5.58286	5.30236	4.77228	5.06327	1912	1896	3505	3479	2519	1053	1314	1612	2105
Dtx4	chr19;chr19;chr19;chr19;chr19;chr19;chr19;chr19;chr19	12466336;12473230;12478126;12482074;12483046;12485264;12486429;12491836;12501007	12469709;12473319;12478287;12482226;12483107;12485425;12486490;12492550;12501996	-;-;-;-;-;-;-;-;-	5770	deltex 4, E3 ubiquitin ligase	1.35368	0.436887	0.000258321	0.00573105	6.14575	5.8558	5.91224	6.14326	5.9162	6.11814	6.14352	6.63931	6.64741	2559	2473	4253	5042	4513	2404	2606	5881	6312
Trpm2	chr10;chr10;chr10;chr10;chr10;chr10;chr10;chr10;chr10;chr10;chr10;chr10;chr10;chr10;chr10;chr10;chr10;chr10;chr10;chr10;chr10;chr10;chr10;chr10;chr10;chr10;chr10;chr10;chr10;chr10;chr10;chr10;chr10;chr10	77907722;77911289;77912578;77913805;77914712;77917707;77918080;77918865;77919618;77920445;77923497;77923982;77925678;77929213;77929829;77930536;77932135;77933574;77934681;77935045;77935878;77937792;77938327;77941147;77942919;77943922;77945835;77947870;77949184;77959872;77965979;77966851;77969157;77969783	77910322;77911405;77912679;77913910;77914798;77917808;77918153;77919022;77919705;77920532;77923629;77924163;77925861;77929384;77929961;77930654;77932348;77933686;77934826;77935174;77936015;77938142;77938448;77941249;77943119;77943983;77946015;77948036;77949364;77960040;77966067;77967096;77969299;77969872	-;-;-;-;-;-;-;-;-;-;-;-;-;-;-;-;-;-;-;-;-;-;-;-;-;-;-;-;-;-;-;-;-;-	7292	transient receptor potential cation channel, subfamily M, member 2	1.47986	0.565457	0.00026321	0.00581618	2.94321	2.44245	2.61272	2.94616	2.2641	2.38179	2.70502	3.09832	3.18659	240	251	338	378	416	261	284	505	573
Lrch1	chr14;chr14;chr14;chr14;chr14;chr14;chr14;chr14;chr14;chr14;chr14;chr14;chr14;chr14;chr14;chr14;chr14;chr14;chr14;chr14;chr14;chr14;chr14;chr14;chr14;chr14;chr14;chr14;chr14;chr14;chr14;chr14;chr14;chr14;chr14;chr14;chr14;chr14;chr14	74754673;74754673;74775581;74775581;74785491;74785491;74786281;74786281;74794911;74795297;74795297;74796038;74796038;74804221;74804221;74804361;74804361;74805469;74805469;74807474;74807474;74811600;74811600;74813606;74813606;74817069;74817069;74818492;74818492;74819494;74819494;74826598;74826598;74835649;74835649;74857977;74857977;74947384;74947384	74757143;74757143;74775658;74775658;74785628;74785628;74786390;74786390;74794991;74795369;74795369;74796091;74796091;74804257;74804257;74804450;74804450;74805552;74805552;74807541;74807541;74811715;74811715;74813711;74813711;74817132;74817132;74818619;74818619;74819630;74819630;74826703;74826703;74835775;74835775;74858121;74858121;74947877;74947877	-;-;-;-;-;-;-;-;-;-;-;-;-;-;-;-;-;-;-;-;-;-;-;-;-;-;-;-;-;-;-;-;-;-;-;-;-;-;-	4707	leucine-rich repeats and calponin homology (CH) domain containing 1	1.45172	0.537768	0.000263346	0.00581618	4.83354	4.31766	4.26979	4.75145	3.81795	4.18496	4.37565	4.67129	4.75418	881	792	993	1320	1325	968	993	1503	1699
Rcn1	chr2;chr2;chr2;chr2;chr2;chr2	105385948;105388977;105391970;105393589;105394679;105398970	105388026;105389176;105392030;105393767;105394872;105399319	-;-;-;-;-;-	3063	reticulocalbin 1	-1.52759	-0.611253	0.000262766	0.00581618	4.9005	5.37762	5.31268	4.9942	5.70548	5.30577	5.12787	4.5387	4.67836	1837	1632	3675	2871	2232	1014	1175	1371	1612
[truncated: 14,022 more rows]
